# Supplementary material for: Radiation-induced morphea of the breast – characterization and treatment of fibroblast dysfunction with repurposed mesalazine
Source: Sci Rep. 2024 Oct 30;14:26132. doi: 10.1038/s41598-024-74206-w (PMC11525966; doi:10.1038/s41598-024-74206-w)
Supplement: Supplementary file 1 — Supplementary Material 1 [file 41598_2024_74206_MOESM1_ESM.xlsx]

## Sheet: Table S1
gene_id	baseMean	log2FoldChange	lfcSE	stat	p value	adjusted p value	Control 1	Control 2	Control 3	Control 4	Control 5	RIM 1	RIM 2	RIM 3	RIM 4	RIM 5
OR4F5	0						0	0	0	0	0	0	0	0	0	0
OR4F29	0						0	0	0	0	0	0	0	0	0	0
OR4F16	0						0	0	0	0	0	0	0	0	0	0
SAMD11	798.565	-2.19047	0.656443	-3.33688	0.000847252	0.00724167	320	2259	478	1449	2042	272	99	270	161	631
NOC2L	2101.85	0.242627	0.084951	2.85608	0.00428904	0.0249628	1910	1977	1914	2056	1769	2025	2119	2477	2315	2453
KLHL17	472.962	-0.0159577	0.130799	-0.122001	0.902898	0.954313	459	553	459	388	517	503	446	509	389	503
PLEKHN1	64.3496	0.984849	0.338214	2.91191	0.00359228	0.021856	78	47	39	22	26	79	71	92	77	107
PERM1	1.75918	0.107675	1.53002	0.0703747	0.943895		5	0	0	2	0	0	0	2	2	3
HES4	40.626	1.02266	0.39654	2.57896	0.00990991	0.0470463	16	28	40	25	23	69	71	24	32	73
ISG15	530.892	-0.228369	0.173605	-1.31546	0.188357	0.386986	655	550	474	521	662	384	414	485	500	659
AGRN	3649.66	-0.0410721	0.191546	-0.214424	0.830217	0.917988	3137	3294	5066	4219	2791	3332	2875	3244	4247	4288
RNF223	0.211079	1.22022	3.16075	0.386055	0.699456		0	0	0	0	0	0	0	1	1	0
C1orf159	357.107	-0.0584633	0.150056	-0.389611	0.696824	0.842816	317	348	392	379	383	468	297	337	342	303
TTLL10	0.10151	-0.510993	3.16075	-0.161668	0.871567		0	1	0	0	0	0	0	0	0	0
TNFRSF18	3.7672	1.55873	1.2036	1.29506	0.1953	0.396246	3	0	0	1	3	7	0	6	13	1
TNFRSF4	1.00854	-0.57367	2.21805	-0.258638	0.795915		0	4	1	0	0	0	1	2	0	0
SDF4	11916.2	-0.115502	0.0783467	-1.47424	0.140418	0.319458	13084	12740	11038	12403	12697	12433	11491	10202	11702	11366
B3GALT6	1707.51	-0.0333888	0.131736	-0.253452	0.799919	0.902525	1257	1834	1956	1980	1607	1635	1645	1698	1671	1787
C1QTNF12	34.4664	0.169561	0.488923	0.346805	0.728737	0.863086	17	22	22	28	71	56	48	14	31	31
UBE2J2	1991.72	-0.0563954	0.0688227	-0.81943	0.412541	0.629945	1992	1929	2009	2170	2050	1940	1936	2105	2007	1775
SCNN1D	103.664	-0.482123	0.294297	-1.63822	0.101377	0.256743	164	74	158	101	105	115	88	48	95	84
ACAP3	2121.23	-0.112246	0.13756	-0.81598	0.414512	0.631664	2849	2036	1794	1976	2361	1914	2303	2071	1934	1970
PUSL1	446.902	-0.0243012	0.107802	-0.225425	0.821649	0.913995	433	369	494	485	471	426	471	470	421	425
INTS11	2216.86	0.147335	0.17162	0.858494	0.39062	0.61128	2436	1268	2091	2383	2338	2171	2411	2261	2421	2384
CPTP	1383.91	-0.139725	0.0758145	-1.84298	0.0653321	0.189071	1425	1452	1586	1376	1413	1264	1308	1251	1289	1470
TAS1R3	10.6155	-0.621155	0.568276	-1.09305	0.274371	0.492308	9	12	6	26	9	2	9	10	9	9
DVL1	2528.75	-0.0948852	0.0932176	-1.01789	0.308731	0.530007	2659	2497	2729	2452	2720	2332	2603	2151	2310	2830
MXRA8	33855.7	0.0408633	0.10413	0.392426	0.694743	0.841399	34777	32781	29185	39648	30488	32635	33517	38740	32372	34409
AURKAIP1	2140.64	0.0739964	0.118613	0.623848	0.532728	0.728404	2267	1848	1865	2195	2251	1864	1962	2552	2263	2334
CCNL2	4308.25	0.332349	0.123105	2.69972	0.00693969	0.0357663	3688	3742	3615	3814	4210	5308	5275	4766	5113	3548
MRPL20	1347.28	0.0170502	0.0758347	0.224834	0.822109	0.914205	1253	1298	1301	1448	1394	1223	1447	1380	1355	1369
ANKRD65	91.8042	-0.373507	0.323914	-1.15311	0.248867	0.464326	120	66	51	119	159	60	65	83	84	105
TMEM88B	0						0	0	0	0	0	0	0	0	0	0
VWA1	201.277	0.272988	0.455784	0.59894	0.549213	0.740706	368	60	83	142	255	148	143	248	318	242
ATAD3C	3.7634	-0.378194	0.71462	-0.529224	0.59665	0.774903	7	4	2	4	1	3	1	5	4	1
ATAD3B	505.798	0.541011	0.151209	3.5779	0.000346372	0.00353158	378	457	404	401	418	576	523	730	710	455
ATAD3A	964.257	0.456405	0.164641	2.77212	0.00556922	0.0304275	865	677	779	932	810	976	985	1531	915	1168
TMEM240	100.563	-0.676975	0.202035	-3.35078	0.000805834	0.00695443	135	149	117	107	108	88	73	50	88	86
SSU72	4674.1	-0.272073	0.0841617	-3.23274	0.0012261	0.00964373	4308	5385	5328	5296	5248	4325	4363	4158	4426	3897
FNDC10	938.189	-0.559488	0.159482	-3.50817	0.000451206	0.00439894	1262	1088	1135	1005	1098	991	633	691	594	882
MIB2	1481.05	-0.350425	0.0718774	-4.87531	1.08636e-06	3.05754e-05	1671	1504	1695	1656	1771	1368	1324	1317	1308	1191
MMP23B	1.08697	0.83885	1.77655	0.47218	0.636798		0	0	1	0	1	2	1	0	0	2
CDK11B	862.036	0.242437	0.104959	2.30983	0.0208978	0.0829	809	670	819	828	820	1031	1037	859	908	834
SLC35E2B	2685.48	-0.392677	0.211452	-1.85705	0.0633044	0.185612	3979	2041	2796	2895	3531	2321	3067	2025	1666	2530
CDK11A	654.657	0.303401	0.128621	2.35887	0.0183306	0.0748762	639	640	610	484	554	771	720	673	848	601
SLC35E2A	765.793	-0.0533575	0.432662	-0.123324	0.901851	0.953843	823	1312	608	390	764	1393	524	313	1139	387
NADK	2363.03	-0.0685099	0.110173	-0.621842	0.534046	0.729377	2268	2446	2215	2850	2315	2318	2534	1954	2187	2538
GNB1	22626.1	0.268906	0.0729727	3.68502	0.000228684	0.00256002	20829	20424	20274	20416	20672	23567	22113	25772	24368	27822
CALML6	10.5777	-0.401597	0.514821	-0.78007	0.43535	0.648748	14	15	9	12	7	4	17	11	5	6
TMEM52	32.3324	1.58531	0.788925	2.00945	0.044489	0.144731	37	12	0	3	26	53	21	33	91	42
CFAP74	0						0	0	0	0	0	0	0	0	0	0
GABRD	0						0	0	0	0	0	0	0	0	0	0
PRKCZ	38.8652	-0.504337	0.468119	-1.07737	0.281315	0.499587	80	54	13	20	57	33	22	35	42	26
FAAP20	2017.23	-0.425877	0.144682	-2.94354	0.00324487	0.0202385	1943	2052	2492	2772	2303	1788	1845	1284	1906	1782
SKI	5587.38	-0.195519	0.0927412	-2.10823	0.0350113	0.121381	5011	6651	5646	6339	6178	5245	5311	4780	5395	5312
MORN1	100.504	-0.00753652	0.251389	-0.0299795	0.976083	0.990013	81	88	96	162	75	85	98	98	130	88
RER1	5414.63	0.0627204	0.0644489	0.97318	0.330464	0.552352	5060	5437	4909	5529	5547	5302	5239	5856	5664	5600
PEX10	764.483	-0.243273	0.0747346	-3.25516	0.00113327	0.00910218	836	757	887	852	810	651	721	709	688	728
PLCH2	2.66548	0.400026	0.907447	0.440825	0.659339	0.817635	5	3	0	0	1	2	2	4	2	3
PANK4	572.781	0.081229	0.134941	0.601959	0.547202	0.73929	473	551	508	628	622	464	580	613	679	607
HES5	0						0	0	0	0	0	0	0	0	0	0
TNFRSF14	687.575	-0.796511	0.205554	-3.87495	0.000106649	0.00136871	1111	734	1022	761	733	588	629	367	547	380
PRXL2B	1001.77	0.197041	0.214879	0.916984	0.359151	0.581066	1380	628	877	724	1056	901	973	1056	1131	1287
MMEL1	0.19695	1.22022	3.16075	0.386055	0.699456		0	0	0	0	0	0	0	0	0	1
TTC34	1.34673	-1.2488	1.77902	-0.701961	0.482703		5	2	0	1	0	2	0	0	0	1
ACTRT2	0						0	0	0	0	0	0	0	0	0	0
PRDM16	33.9408	-1.42136	1.16066	-1.22462	0.220719	0.428593	0	10	205	25	5	2	25	18	6	39
ARHGEF16	24.7265	1.31473	0.435809	3.01677	0.00255486	0.0168219	11	12	8	9	28	22	25	49	47	31
MEGF6	8674.48	0.564073	0.162089	3.48003	0.000501363	0.00475634	7670	7327	4926	6378	8696	10887	8320	10452	10344	11740
TPRG1L	4113.37	-0.172651	0.0685722	-2.5178	0.0118089	0.0537389	4629	4319	4436	4242	4168	3812	3771	3881	3577	4293
WRAP73	526.184	-0.471089	0.0856938	-5.49735	3.85544e-08	1.88482e-06	568	567	656	647	616	420	475	423	452	432
TP73	6.35998	0.0472661	0.73432	0.0643672	0.948678	0.976757	7	15	0	5	1	7	5	6	3	9
CCDC27	0.100436	0.643149	3.16075	0.20348	0.83876		0	0	0	0	0	1	0	0	0	0
SMIM1	9.7085	-0.668495	1.04306	-0.640895	0.521591	0.720441	18	0	23	1	15	7	8	0	8	12
LRRC47	1578.75	-0.0482254	0.0913085	-0.528159	0.597389	0.775506	1506	1568	1538	1626	1785	1349	1535	1751	1570	1554
CEP104	1440	-0.0026539	0.0909208	-0.0291892	0.976714	0.990197	1324	1615	1524	1337	1405	1536	1291	1540	1425	1398
DFFB	186.592	0.11921	0.196456	0.606803	0.543981	0.737117	217	168	147	123	237	179	212	181	207	190
C1orf174	805.1	-0.188798	0.111192	-1.69795	0.0895181	0.23465	844	824	739	873	1006	638	778	775	815	754
AJAP1	37.7463	2.33138	1.61515	1.44344			14	10	0	11	26	12	287	2	13	0
NPHP4	585.165	-0.0789169	0.106902	-0.738215	0.460384	0.670576	624	590	561	656	572	496	575	571	527	674
KCNAB2	394.032	-0.197746	0.157057	-1.25907	0.208006	0.413513	389	361	445	472	435	295	381	297	398	462
CHD5	3.58194	0.683834	1.07124	0.638354	0.523243	0.721384	0	2	3	5	1	4	11	4	0	1
RPL22	8023.93	-0.275848	0.0836713	-3.2968	0.000977924	0.00808898	8158	7635	9422	9466	9259	7184	7527	7570	7173	6840
RNF207	98.8181	0.364004	0.329792	1.10374	0.269706	0.487037	128	57	72	42	130	93	139	93	103	127
ICMT	6731.28	0.174602	0.115991	1.50531	0.132244	0.306448	5632	6732	6883	6370	6003	7761	6419	6918	6064	8525
HES3	0						0	0	0	0	0	0	0	0	0	0
GPR153	1119.99	-1.01767	0.258653	-3.93451	8.33662e-05	0.00111297	1099	1485	2190	1629	1092	604	819	609	1133	536
ACOT7	1375.93	0.713746	0.20935	3.40934	0.000651207	0.00586537	1530	971	834	1092	782	1438	1507	2165	1468	1968
HES2	1.73899	-1.73742	1.75079	-0.992362	0.321021		7	4	1	0	0	2	1	0	0	0
ESPN	0.986126	-0.555595	2.21474	-0.250863	0.80192		0	2	0	0	3	2	0	0	0	1
TNFRSF25	44.0618	0.0617512	0.521105	0.118501	0.905671	0.955344	91	29	12	29	52	16	39	55	50	64
PLEKHG5	293.034	0.538095	0.323486	1.66342	0.0962277	0.246934	380	230	151	144	287	247	342	277	291	577
NOL9	612.456	0.058571	0.0833981	0.702307	0.482488	0.68824	599	608	607	611	574	608	716	615	605	578
TAS1R1	14.3088	-1.05386	0.685892	-1.53648	0.124421	0.293773	53	12	7	3	19	14	5	8	6	11
ZBTB48	276.971	-0.509787	0.159296	-3.20025	0.00137306	0.0105187	333	329	317	286	359	194	275	192	286	193
KLHL21	2892.12	-0.385614	0.183647	-2.09975	0.0357506	0.123236	3487	4053	2922	3442	2476	2730	2801	2181	1770	3053
PHF13	1215.24	-0.0302941	0.0944625	-0.3207	0.748438	0.874004	1069	1318	1160	1350	1240	1335	1185	1098	1191	1200
THAP3	415.426	-0.426401	0.139547	-3.0556	0.00224608	0.0152335	410	512	587	418	453	400	309	387	326	347
DNAJC11	1214.91	0.296847	0.0742387	3.99854	6.37343e-05	0.000893178	1036	1189	1015	1161	1048	1375	1256	1331	1349	1383
CAMTA1	1046.5	-0.151998	0.0849302	-1.78968	0.0735052	0.204901	1142	978	1064	1115	1206	964	936	1095	970	989
VAMP3	7920.94	0.0665641	0.0575406	1.15682	0.247346	0.462551	7074	7938	8118	7935	7626	8114	8401	7755	7994	8251
PER3	1054.67	0.58641	0.249623	2.34918	0.0188148	0.0764935	1338	848	677	470	880	1351	1330	1024	1510	1113
UTS2	0.108844	0.643149	3.16075	0.20348	0.83876		0	0	0	0	0	0	0	0	1	0
TNFRSF9	0.395852	0.0660824	3.16075	0.0209072	0.98332		0	0	1	0	0	0	0	0	0	1
PARK7	5088.48	0.0233009	0.0803193	0.290103	0.771737	0.886816	5142	4632	5032	5109	5318	4668	4848	5805	5286	5038
ERRFI1	1390.04	-0.0980179	0.215437	-0.454972	0.649129	0.811292	844	1372	1824	1886	1258	1232	1204	1652	1223	1401
SLC45A1	96.8543	0.0581173	0.293522	0.198	0.843045	0.924361	112	44	119	70	127	111	73	94	106	108
RERE	4170.53	-0.260372	0.0959406	-2.71388	0.00664996	0.0347387	4067	5188	4563	4856	4054	3967	4100	3503	3659	3745
ENO1	41405.5	0.571279	0.162507	3.51542	0.000439055	0.00430375	36983	30701	27519	38683	32677	40521	38754	63501	54467	50244
CA6	0						0	0	0	0	0	0	0	0	0	0
SLC2A7	0						0	0	0	0	0	0	0	0	0	0
SLC2A5	30.9834	-2.03453	1.07584	-1.8911			9	25	202	5	5	0	11	8	13	27
GPR157	143.49	0.637993	0.283152	2.25318	0.0242477	0.0922722	144	122	139	80	75	117	129	186	179	260
H6PD	4805.96	-0.400836	0.156449	-2.56208	0.0104047	0.0487524	4741	6182	5213	6650	4558	3441	5193	3958	4483	3635
SPSB1	1117.28	-0.346263	0.156791	-2.20844	0.0272138	0.100661	1417	1243	1044	1416	1131	1130	1132	728	1057	869
SLC25A33	290.122	-0.155531	0.209882	-0.74104	0.458669	0.668942	199	285	269	389	385	302	251	338	239	240
TMEM201	520.283	0.0500218	0.158486	0.315623	0.752289	0.876413	419	511	460	686	478	564	504	527	439	609
PIK3CD	1240.61	0.166013	0.184182	0.901353	0.367401	0.588725	1177	792	1613	1033	1230	1227	1177	1264	1297	1592
CLSTN1	10961.7	0.0661231	0.046664	1.417	0.156482	0.34344	10375	11423	10513	10551	10687	11126	10967	11004	11616	11349
CTNNBIP1	706.924	-0.224859	0.114484	-1.96411	0.0495179	0.156355	701	790	659	859	798	681	624	688	717	548
LZIC	1151.99	-0.0609352	0.0852671	-0.714638	0.474833	0.682105	1103	1221	1188	1085	1282	1013	1075	1212	1160	1176
NMNAT1	541.493	-0.0100857	0.0988863	-0.101993	0.918763	0.962217	484	624	552	517	538	563	585	508	498	541
RBP7	3.22754	-0.698203	1.52649	-0.457391	0.64739	0.810057	0	6	11	1	0	0	5	0	4	1
UBE4B	4180.45	-0.108889	0.0954838	-1.14039	0.254122	0.470549	5026	4388	4224	3838	4212	4091	4356	3732	4257	3675
KIF1B	3031.33	0.267001	0.148624	1.79648	0.072418	0.202774	3526	2571	2117	2693	2849	3770	3729	2979	3022	3053
PGD	5429.49	-0.0482624	0.248809	-0.193974	0.846196	0.925476	4563	9335	5426	4238	4038	5660	4959	7185	4494	4393
CENPS-CORT	1.09087	0.823045	2.18657	0.37641	0.706612		0	2	0	0	1	3	0	0	0	3
CENPS	46.3936	-0.122951	0.280284	-0.438667	0.660903	0.818531	43	45	44	48	59	44	44	41	23	66
CORT	3.25966	-1.55038	0.963763	-1.60867	0.107688	0.267756	6	3	7	2	3	3	0	1	4	0
DFFA	2380.03	-0.0940602	0.0627147	-1.49981	0.133663	0.308865	2299	2638	2406	2461	2483	2331	2414	2153	2265	2347
PEX14	987.402	0.142279	0.0781882	1.8197	0.0688044	0.195535	1017	877	897	924	977	1025	1070	940	1039	1104
CASZ1	25.9153	2.36167	0.856571	2.75713	0.00583119	0.0314925	20	12	3	1	3	8	3	63	39	102
C1orf127	0.985867	-1.90596	3.06873	-0.621089	0.534541		0	0	0	7	0	0	0	2	0	0
TARDBP	4870.55	0.44971	0.0757394	5.9376	2.89223e-09	2.09966e-07	4726	3918	3875	3850	4215	5602	5427	5828	5646	5614
MASP2	44.8542	-0.268947	0.34378	-0.782321	0.434026	0.647915	56	63	41	30	52	41	41	23	68	28
SRM	4752.22	0.00660609	0.108904	0.0606599	0.95163	0.978106	4027	4807	4941	5346	4583	4340	4391	5617	4601	4862
EXOSC10	2446.37	0.42977	0.0708673	6.06444	1.32415e-09	1.04177e-07	2355	1974	1974	2125	1992	2800	2809	2725	2919	2786
MTOR	2306.99	0.25607	0.0934295	2.74079	0.0061292	0.0326743	1902	2323	2265	2038	1985	2655	2419	2776	2245	2457
ANGPTL7	1.50568	-1.97747	2.19041	-0.902787	0.366639		0	4	7	0	0	0	0	2	0	0
UBIAD1	580.923	0.162924	0.106334	1.53219	0.125477	0.295728	513	496	572	617	540	663	513	646	620	624
DISP3	2.96945	-0.537054	1.1692	-0.459335	0.645993	0.809104	3	4	5	3	0	0	5	0	2	3
FBXO2	19.7308	-0.600292	0.774699	-0.774872	0.438416	0.651251	36	0	29	25	26	13	7	14	7	35
FBXO44	595.287	-0.0930487	0.180137	-0.516544	0.605475	0.782005	638	466	660	606	699	490	524	496	822	546
FBXO6	301.222	-0.575583	0.193119	-2.98045	0.00287822	0.0183543	248	418	318	463	353	197	252	238	297	223
MAD2L2	974.342	0.152281	0.154834	0.983514	0.325354	0.547109	891	783	809	1169	960	1021	762	1113	1126	1104
DRAXIN	5.2836	1.71203	1.08882	1.57237	0.115865	0.281373	4	0	0	0	7	14	7	10	4	3
AGTRAP	1351.71	-0.492254	0.141298	-3.4838	0.000494354	0.00471629	1213	1561	1659	2027	1438	1044	1041	1153	1136	1240
C1orf167	0.496738	2.47626	3.09577	0.799888	0.423776		0	0	0	0	0	0	3	0	0	0
MTHFR	1000.44	-0.744443	0.167771	-4.43725	9.11135e-06	0.000180467	1654	1155	924	1164	1365	850	805	647	783	652
CLCN6	914.516	-0.555782	0.128335	-4.33072	1.48625e-05	0.000268589	1301	928	921	1164	1125	804	796	693	761	646
NPPA	12.0895	-0.1046	0.719601	-0.145359	0.884427	0.944835	12	9	2	9	27	27	6	8	2	13
NPPB	0						0	0	0	0	0	0	0	0	0	0
KIAA2013	2721.51	0.115183	0.0734531	1.56811	0.116855	0.282735	2833	2707	2544	2414	2564	2707	2618	3007	2840	2975
PLOD1	18120.8	0.387605	0.151754	2.55416	0.0106444	0.0496766	15999	19914	11310	14195	17086	18411	19767	23469	20225	20828
MFN2	4168.16	0.188413	0.0710132	2.65321	0.00797292	0.0398273	3558	4137	3839	4020	3927	4281	4496	4767	4077	4576
MIIP	473.756	-0.381475	0.151915	-2.51111	0.0120354	0.0545201	404	521	628	646	478	355	409	441	445	405
TNFRSF8	0.866955	-1.68377	2.15306	-0.782034	0.434194		1	0	0	1	2	0	1	0	0	0
TNFRSF1B	562.592	0.250293	0.252948	0.989501	0.322418	0.54401	798	446	394	488	441	661	377	516	675	825
VPS13D	2102.14	-0.341958	0.13317	-2.56783	0.0102338	0.0481781	2064	2980	2015	2324	2365	2012	2110	1782	1715	1648
DHRS3	4197.42	-0.436338	0.413281	-1.05579	0.291064	0.510556	2694	7730	4151	4044	5516	4841	5806	1124	4195	1869
AADACL4	3.388	-2.48054	1.17374	-2.11336	0.0345697	0.120219	0	10	5	4	7	1	1	0	2	0
AADACL3	0.20302	-1.08806	3.16075	-0.344242	0.730664		0	2	0	0	0	0	0	0	0	0
C1orf158	10.3258	-3.15382	0.996326	-3.16545	0.00154843	0.0114757	3	49	19	11	7	2	1	0	6	0
PRAMEF12	0						0	0	0	0	0	0	0	0	0	0
PRAMEF1	0.382643	0.0660824	3.16075	0.0209072	0.98332		1	0	0	0	0	0	1	0	0	0
PRAMEF11	0						0	0	0	0	0	0	0	0	0	0
HNRNPCL1	1.19621	1.62478	1.4983	1.08442	0.278181		0	0	1	0	0	2	2	2	0	1
PRAMEF2	0.192642	-1.08806	3.16075	-0.344242	0.730664		0	0	0	0	1	0	0	0	0	0
PRAMEF4	0						0	0	0	0	0	0	0	0	0	0
PRAMEF10	0						0	0	0	0	0	0	0	0	0	0
PRAMEF7	0						0	0	0	0	0	0	0	0	0	0
PRAMEF6	0						0	0	0	0	0	0	0	0	0	0
PRAMEF18	0						0	0	0	0	0	0	0	0	0	0
HNRNPCL2	0.383963	-1.03069	3.10687	-0.331745	0.740081		0	0	0	0	1	0	0	0	0	0
PRAMEF25	0						0	0	0	0	0	0	0	0	0	0
PRAMEF5	0						0	0	0	0	0	0	0	0	0	0
PRAMEF33	0						0	0	0	0	0	0	0	0	0	0
PRAMEF13	0						0	0	0	0	0	0	0	0	0	0
PRAMEF8	0						0	0	0	0	0	0	0	0	0	0
PRAMEF15	0						0	0	0	0	0	0	0	0	0	0
PRAMEF14	0						0	0	0	0	0	0	0	0	0	0
PRAMEF19	0						0	0	0	0	0	0	0	0	0	0
PRAMEF17	0						0	0	0	0	0	0	0	0	0	0
PRAMEF20	0						0	0	0	0	0	0	0	0	0	0
LRRC38	0.657681	-2.81506	3.07655	-0.915005	0.360189		4	0	1	0	0	0	0	0	0	0
PDPN	984.12	-2.13145	0.392125	-5.43563	5.46039e-08	2.53968e-06	1424	653	2261	2397	1275	422	477	487	311	129
PRDM2	2541.09	-0.284188	0.179255	-1.58539	0.112878	0.277156	2217	2305	4090	2599	2740	2511	2461	1957	2451	2075
KAZN	1061.58	-0.591401	0.155452	-3.80439	0.000142152	0.0017311	1012	1206	1451	1553	1156	719	842	727	989	956
TMEM51	150.702	0.822647	0.615003	1.33763			343	64	13	48	73	170	148	234	197	212
C1orf195	0.183512	-1.08806	3.16075	-0.344242	0.730664		1	0	0	0	0	0	0	0	0	0
FHAD1	15.8809	0.956869	0.838004	1.14184	0.253519	0.47	1	3	27	11	9	8	41	8	4	42
EFHD2	2018.14	0.212291	0.128562	1.65127	0.0986828	0.25173	2023	1829	1489	2242	1764	1976	2172	1942	2272	2467
CTRC	0.920798	3.36232	1.99738	1.68336	0.0923055		0	0	0	0	0	4	1	1	2	0
CELA2A	0						0	0	0	0	0	0	0	0	0	0
CELA2B	3.6765	-0.81444	0.742765	-1.0965	0.272861	0.4904	1	3	3	6	7	2	2	2	4	1
CASP9	387.611	-0.125421	0.114128	-1.09895	0.271789	0.489469	453	415	406	405	341	391	413	372	321	355
DNAJC16	1097.31	-0.0518558	0.123368	-0.420335	0.674241	0.828535	894	1333	1224	1095	1037	1122	1153	987	998	1124
AGMAT	73.2638	0.382246	0.330198	1.15763	0.247016	0.462251	42	77	67	85	45	45	59	117	81	110
DDI2	785.905	-0.352806	0.168003	-2.09999	0.0357295	0.123189	869	1127	792	926	690	717	786	791	632	523
RSC1A1	0.0917558	-0.510993	3.16075	-0.161668	0.871567		0	0	0	0	0	0	0	0	0	0
PLEKHM2	7271.43	-0.500291	0.122565	-4.08184	4.46808e-05	0.000665295	8448	8887	8548	9433	7280	6837	6893	5058	5212	6112
SLC25A34	32.8639	-0.190336	0.358161	-0.531427	0.595123	0.774168	39	46	23	45	19	24	47	31	27	22
TMEM82	0.0984752	0.643149	3.16075	0.20348	0.83876		0	0	0	0	0	0	0	0	0	0
FBLIM1	4014.45	0.393178	0.191222	2.05614	0.0397693	0.133098	2363	4192	3941	3894	2962	3758	3852	4783	4465	5930
UQCRHL	190.424	-1.16713	0.365858	-3.19012	0.00142216	0.0107777	192	170	189	590	173	112	109	147	122	94
SPEN	2566.56	-0.140948	0.0605846	-2.32646	0.0199939	0.0802042	2747	2743	2629	2644	2694	2449	2526	2553	2480	2195
ZBTB17	920.762	-0.0570241	0.0833413	-0.684224	0.493834	0.697759	1047	918	827	970	929	908	931	843	902	926
SRARP	0.20302	-1.08806	3.16075	-0.344242	0.730664		0	2	0	0	0	0	0	0	0	0
HSPB7	23113.5	0.171473	0.320243	0.535446	0.592342	0.772404	23968	20469	7434	23932	32902	32862	24411	19440	18914	26797
CLCNKA	17.1666	-0.24828	0.5649	-0.439512	0.660291	0.818334	5	26	11	29	20	21	17	7	6	25
CLCNKB	8.8362	-0.151806	0.739419	-0.205305	0.837334	0.921743	0	15	11	9	9	10	3	4	10	12
FAM131C	42.7002	-0.2621	0.463619	-0.565335	0.571846	0.756986	62	75	11	40	43	22	33	30	43	64
EPHA2	973.641	0.751498	0.247535	3.03593	0.00239793	0.0159878	861	641	851	572	701	974	639	1497	1401	1595
ARHGEF19	267.37	0.142076	0.313311	0.453468	0.650212	0.811781	210	416	280	162	202	209	159	406	311	315
CPLANE2	102.431	-0.460455	0.200907	-2.29188	0.0219124	0.0857387	114	123	132	144	78	82	79	102	75	91
FBXO42	1008.42	-0.289333	0.111187	-2.60221	0.00926252	0.0445409	952	1158	1264	1214	957	957	833	902	964	880
SZRD1	5897.06	0.0454315	0.0824845	0.550789	0.581778	0.765005	5831	6197	5466	6213	5313	5759	5502	6661	5818	6205
SPATA21	0						0	0	0	0	0	0	0	0	0	0
NECAP2	3769.03	0.0369441	0.0707027	0.522527	0.601303	0.779152	3637	3804	3545	4132	3483	3769	3981	3638	4013	3683
NBPF1	1963.91	-0.0712288	0.163599	-0.435387	0.663282	0.820132	1765	1552	2036	1952	2754	1766	1932	2002	2228	1647
MST1L	2.20687	0.850718	1.78287	0.477163	0.633246	0.80055	0	0	3	3	0	3	0	9	0	1
CROCC	726.32	-0.0186234	0.101378	-0.183703	0.854247	0.929522	767	674	769	786	656	743	731	818	668	645
MFAP2	3897.43	-0.58935	0.158949	-3.70779	0.000209075	0.00236915	3817	4730	5671	4856	4336	3076	3375	3132	3751	2225
ATP13A2	1471.99	0.306315	0.155244	1.97312	0.0484822	0.153834	1088	1109	1640	1453	1289	1351	1548	1900	1479	1858
SDHB	2088.78	0.0201518	0.103967	0.193829	0.84631	0.92548	2098	2106	2114	2026	2025	1999	2174	2480	1702	2159
PADI2	18.2033	3.34515	1.15301	2.90124	0.00371689	0.022398	8	6	0	0	1	4	11	77	2	69
PADI1	8.18724	0.372973	1.51158	0.246743	0.805107	0.904816	0	0	31	1	1	0	1	6	6	31
PADI3	0.398033	0.0660824	3.16075	0.0209072	0.98332		0	0	1	0	0	0	1	0	0	0
PADI4	0						0	0	0	0	0	0	0	0	0	0
PADI6	0						0	0	0	0	0	0	0	0	0	0
RCC2	2167.09	0.0889972	0.15305	0.581492	0.560909	0.749837	1473	2282	2276	2472	1996	2315	2054	2632	1984	2183
ARHGEF10L	1537.84	-0.122501	0.113046	-1.08364	0.278525	0.496555	1715	1602	1603	1687	1406	1509	1749	1302	1265	1535
ACTL8	2.38598	-0.205296	1.31257	-0.156407	0.875712	0.940845	1	6	0	4	0	2	0	2	1	5
IGSF21	0.200872	1.22022	3.16075	0.386055	0.699456		0	0	0	0	0	2	0	0	0	0
KLHDC7A	0						0	0	0	0	0	0	0	0	0	0
PAX7	0						0	0	0	0	0	0	0	0	0	0
TAS1R2	0						0	0	0	0	0	0	0	0	0	0
ALDH4A1	989.354	0.664882	0.165594	4.01513	5.94143e-05	0.000841702	946	755	737	724	661	1663	1237	1049	1023	1093
IFFO2	756.357	0.201202	0.128912	1.56076	0.118579	0.284991	828	724	636	655	673	818	730	955	668	871
UBR4	6155.86	-0.225715	0.114987	-1.96295	0.0496516	0.156661	6514	6916	6547	6473	6728	5667	7082	5640	5425	4560
EMC1	4625.06	0.192847	0.0881237	2.18836	0.0286432	0.104644	4729	4326	3872	3993	4659	4966	4705	5137	5354	4506
MRTO4	1049.32	0.279462	0.132626	2.10715	0.0351046	0.12158	804	957	865	1162	950	1032	1018	1370	1127	1203
AKR7A3	8.95739	0.571513	0.728474	0.784535	0.432726	0.646948	18	0	4	5	6	16	13	7	7	8
AKR7A2	2634.31	-0.271709	0.148629	-1.8281	0.067535	0.193292	3881	2325	2424	2759	3016	2543	2163	2317	2556	2354
SLC66A1	821.198	-0.200497	0.107345	-1.86779	0.061792	0.182665	754	959	847	1001	829	696	853	730	767	773
CAPZB	16702.9	0.245529	0.134674	1.82313	0.0682833	0.194479	19748	13925	13639	14155	14955	15099	16951	20094	18741	19717
MICOS10	1158.27	0.203336	0.118333	1.71834	0.085734	0.227731	1304	907	937	1126	1106	1187	1143	1263	1346	1259
MICOS10-NBL1	0						0	0	0	0	0	0	0	0	0	0
NBL1	314.441	-0.0600378	0.334397	-0.17954	0.857513	0.931589	612	271	219	215	286	469	236	214	253	365
HTR6	4.95352	0.506141	0.884199	0.572429	0.567032	0.75374	1	4	3	3	6	16	5	2	0	4
TMCO4	811.598	-0.111323	0.192509	-0.578274	0.563079	0.75126	1046	663	877	663	963	570	808	845	683	993
RNF186	0						0	0	0	0	0	0	0	0	0	0
OTUD3	264.197	0.300095	0.179984	1.66734	0.0954465	0.245511	255	227	165	275	260	284	331	351	249	241
PLA2G2E	0						0	0	0	0	0	0	0	0	0	0
PLA2G2A	22.0058	-7.87572	1.46488	-5.37634	7.60158e-08	3.36599e-06	0	77	36	81	25	0	0	0	0	0
PLA2G5	6.27921	0.315944	1.23014	0.256836	0.797305	0.901833	0	18	1	5	1	2	14	2	0	15
PLA2G2D	0						0	0	0	0	0	0	0	0	0	0
PLA2G2F	0						0	0	0	0	0	0	0	0	0	0
PLA2G2C	0						0	0	0	0	0	0	0	0	0	0
UBXN10	2.17304	-2.13783	1.68437	-1.26922	0.204363	0.408578	0	6	0	5	5	2	1	0	0	0
VWA5B1	0.396311	-2.07798	3.04489	-0.682449	0.494955		0	1	0	1	0	0	0	0	0	0
CAMK2N1	3063.24	-0.331645	0.328922	-1.00828	0.31332	0.53474	3753	3259	2601	5211	2242	3278	4506	1519	1534	2724
MUL1	1471.22	-0.247881	0.134269	-1.84615	0.0648705	0.188214	1471	1635	1471	1994	1413	1078	1308	1501	1393	1443
FAM43B	11.2307	1.0792	0.564361	1.91225	0.055844	0.17026	4	6	9	5	9	22	11	3	17	21
CDA	132.744	0.742436	0.401891	1.84736	0.0646954	0.187834	111	79	119	93	92	101	217	65	111	335
PINK1	1973.56	-0.111131	0.149562	-0.74304	0.457457	0.667941	2165	2140	2016	1795	2129	1792	1773	1743	1551	2627
DDOST	11467.4	0.0876815	0.112544	0.779084	0.435931	0.64918	13159	9967	10779	9260	12427	12396	11245	11670	12513	11252
KIF17	51.1593	-0.138715	0.372278	-0.372611	0.709438	0.850712	65	45	80	52	24	49	35	49	30	78
SH2D5	287.415	0.401494	0.3803	1.05573	0.291091	0.510556	354	210	204	361	107	348	275	316	146	547
HP1BP3	6805.43	0.410436	0.0782188	5.24728	1.5436e-07	6.05799e-06	6455	6054	5444	5358	5906	8509	7837	7438	7660	7388
EIF4G3	5165.27	-0.007052	0.100158	-0.0704087	0.943868	0.97424	4457	5226	5999	5150	5055	5220	5746	4924	4619	5250
ECE1	11221.3	-0.0719259	0.189658	-0.37924	0.70451	0.847567	13066	10760	12262	11908	9506	10520	12871	6477	12867	11970
NBPF3	440.618	-0.766074	0.326755	-2.34449	0.019053	0.0772116	453	346	988	566	419	261	380	245	521	223
ALPL	36.2091	-0.860371	0.780629	-1.10215	0.270396	0.487814	1	118	43	59	9	12	30	38	15	31
RAP1GAP	34.6339	-0.995686	0.821718	-1.21171	0.225622	0.435066	5	30	138	46	9	6	29	6	28	45
USP48	2402.08	0.258913	0.100359	2.57986	0.0098841	0.0469502	2211	2045	2329	2125	2224	2866	2588	2108	2850	2671
LDLRAD2	22.117	0.183732	0.444094	0.413724	0.679076	0.831396	22	17	11	22	29	19	40	8	23	25
HSPG2	32658.2	-0.183557	0.21245	-0.864001	0.387587	0.608229	22613	48320	29259	35736	37735	33335	35888	24224	24277	35190
CELA3B	0						0	0	0	0	0	0	0	0	0	0
CELA3A	0						0	0	0	0	0	0	0	0	0	0
CDC42	11535.2	0.0716952	0.0707332	1.0136	0.310774	0.532274	10137	11635	11106	11953	11411	11018	11741	12875	11644	11827
WNT4	298.607	-5.40313	1.3221	-4.08676	4.37431e-05	0.000657118	1	166	1941	655	152	10	19	14	0	24
ZBTB40	1091.66	-0.054435	0.100658	-0.540791	0.588652	0.769389	1120	1289	1073	1008	1070	991	1215	1121	1000	1026
EPHA8	0						0	0	0	0	0	0	0	0	0	0
C1QA	0						0	0	0	0	0	0	0	0	0	0
C1QC	0.20447	1.22022	3.16075	0.386055	0.699456		0	0	0	0	0	0	0	2	0	0
C1QB	0						0	0	0	0	0	0	0	0	0	0
EPHB2	338.631	-0.168295	0.248423	-0.677451	0.49812	0.701674	317	333	509	430	200	260	264	319	415	333
LACTBL1	0						0	0	0	0	0	0	0	0	0	0
TEX46	0						0	0	0	0	0	0	0	0	0	0
KDM1A	2972.31	0.313451	0.0968293	3.23715	0.0012073	0.00953384	2802	2436	2548	2500	2964	3296	2964	3721	3465	3023
LUZP1	2562.21	-0.0182853	0.085614	-0.213578	0.830876	0.918061	2323	2800	2400	2691	2675	2525	2605	2743	2587	2266
HTR1D	0.609811	2.76907	3.0831	0.898143	0.369109		0	0	0	0	0	2	0	4	0	0
HNRNPR	5059.1	0.434717	0.085203	5.10214	3.35841e-07	1.17614e-05	4240	4099	4080	4626	4465	5682	5033	6421	5778	6162
ZNF436	1016.42	-0.732482	0.200302	-3.65688	0.000255301	0.00279328	1057	1623	854	1603	1206	879	735	643	894	665
TCEA3	725.528	-0.820717	0.325267	-2.52321	0.011629	0.0530915	1541	532	543	894	1119	285	672	624	486	554
ASAP3	1821.03	-0.759282	0.238227	-3.18723	0.00143644	0.0108665	1860	2895	2022	2664	2004	1509	2123	1045	937	1146
E2F2	57.3182	1.05495	0.344552	3.0618	0.0022001	0.0149878	64	24	17	34	45	98	85	77	66	59
ID3	5289.68	-2.1875	0.408529	-5.35456	8.5764e-08	3.71023e-06	5644	13033	5450	11499	7746	1747	1409	1184	895	4283
MDS2	0.301366	1.75486	3.14008	0.558859	0.576258		0	0	0	0	0	0	1	1	0	0
RPL11	28942.7	-0.286985	0.103999	-2.75948	0.0057893	0.0312963	27969	28601	34029	35555	32903	24589	26928	27585	28563	22700
ELOA	1999.34	0.324328	0.0780333	4.15628	3.23476e-05	0.000510411	1658	1838	1583	1883	1913	2192	2100	2316	2310	2195
PITHD1	1216.44	0.240476	0.194245	1.238	0.215714	0.423225	882	1123	1017	1636	916	1459	1604	1172	1075	1276
LYPLA2	1252.15	0.100158	0.116225	0.861761	0.388819	0.609647	1391	1090	1211	1131	1219	1025	1344	1417	1318	1372
GALE	328.214	0.309975	0.190487	1.62727	0.103679	0.260313	291	238	310	323	301	295	284	514	316	405
HMGCL	1127.97	-0.389688	0.11019	-3.53651	0.000405449	0.00402259	1377	1126	1364	1366	1161	925	959	837	1079	1081
FUCA1	585.833	0.640053	0.206691	3.09666	0.00195713	0.0137163	410	495	628	339	416	646	572	604	772	971
CNR2	0.579593	0.997476	2.89195	0.344915	0.730158		1	0	0	0	0	0	1	0	0	1
PNRC2	137.685	0.328072	1.21099	0.270911	0.786459	0.89526	116	0	246	122	125	121	205	314	121	2
SRSF10	51.1164	0.158589	0.719667	0.220364	0.825587	0.915734	82	2	74	30	52	42	106	64	45	10
MYOM3	17.8224	0.000778493	0.694589	0.0011208	0.999106	0.999283	9	31	3	19	25	18	7	14	4	44
IL22RA1	28.6879	-0.713544	0.714563	-0.998574	0.318001	0.539301	89	13	8	41	25	12	39	3	27	26
IFNLR1	1.60992	0.158235	2.18228	0.0725091	0.942197		3	0	0	3	0	0	1	0	6	0
GRHL3	2.94333	0.81305	0.99965	0.813334	0.416026	0.633173	1	1	0	3	3	4	0	2	9	1
STPG1	518.71	0.0966955	0.196239	0.492744	0.622193	0.792512	613	496	423	478	494	610	760	418	473	417
NIPAL3	3412.82	0.581643	0.287088	2.02601	0.0427639	0.140675	4773	2236	2713	1549	2398	4481	5417	2782	3380	4395
RCAN3	852.509	0.839428	0.268595	3.12525	0.00177654	0.0127656	966	497	801	427	363	1195	1036	849	1113	1274
NCMAP	0						0	0	0	0	0	0	0	0	0	0
SRRM1	2520.22	0.379383	0.0785213	4.83158	1.35451e-06	3.70736e-05	2284	2413	1960	2055	2239	2747	2844	2743	3058	2853
CLIC4	30784.4	0.206871	0.109301	1.89266	0.0584026	0.175888	25195	32530	29678	27707	27794	29027	31707	35899	30123	38178
RUNX3	909.077	0.78999	0.525439	1.50349	0.132714	0.307261	1187	96	998	259	788	1663	733	821	1563	977
SYF2	1959.76	-0.203285	0.108813	-1.86822	0.0617319	0.182584	2103	1815	2001	2228	2337	1920	1945	1531	1997	1715
RSRP1	2104.81	0.410166	0.225424	1.81953	0.0688307	0.195577	2280	1509	1811	1214	2223	3077	2851	1712	2507	1861
RHD	7.86334	0.84595	0.775842	1.09036	0.275553	0.493802	6	6	3	0	11	10	3	17	15	3
TMEM50A	11472	0.327965	0.135376	2.42262	0.0154091	0.0656506	8955	8914	11489	9463	12044	15609	11895	11601	13393	11352
RHCE	16.6165	-0.326257	0.48834	-0.668094	0.504073	0.706529	10	38	9	10	23	15	11	16	18	11
MACO1	1510.82	0.111552	0.0934658	1.1935	0.232672	0.444362	1452	1586	1334	1343	1544	1670	1439	1524	1756	1455
LDLRAP1	1992.02	0.194781	0.123775	1.57367	0.115564	0.281099	2068	1524	2054	1644	1995	2180	1905	1911	2417	2216
MAN1C1	2242.52	-0.865073	0.404871	-2.13666	0.0326254	0.115235	2450	4251	1329	3655	2789	1756	3100	779	1579	732
SELENON	15512.8	-0.0304362	0.120765	-0.252029	0.801019	0.902871	18069	14700	12275	16637	16698	15231	15804	13735	17256	14720
MTFR1L	1785.82	-0.145666	0.0672954	-2.16458	0.0304198	0.109666	1932	1753	1990	1783	1919	1652	1716	1604	1819	1686
AUNIP	60.6073	1.42731	0.369418	3.86367	0.000111696	0.00142497	21	25	13	58	45	82	91	68	87	112
PAQR7	1017.65	0.076897	0.113018	0.680398	0.496253	0.700151	923	1004	1011	934	1078	965	926	988	1044	1297
STMN1	6002.16	1.40854	0.262275	5.37048	7.85284e-08	3.45913e-06	5251	2404	2209	2674	3882	9223	6440	10528	6742	10663
PAFAH2	470.978	-0.109106	0.177389	-0.615068	0.53851	0.73258	394	505	586	544	413	344	385	546	457	531
EXTL1	136.576	2.60419	0.535907	4.8594	1.17742e-06	3.27028e-05	33	56	22	18	61	98	336	174	69	493
SLC30A2	0.307976	1.78139	3.13804	0.567675	0.570255		0	0	0	0	0	0	1	0	1	0
TRIM63	1.86253	-4.31273	1.91148	-2.25622	0.0240566		0	4	0	11	1	0	0	0	0	0
PDIK1L	127.423	0.0277003	0.179123	0.154644	0.877102	0.941641	100	113	135	125	157	108	131	159	130	113
FAM110D	0.298582	0.643152	3.16075	0.203481	0.838759		0	0	0	0	0	0	1	0	0	0
C1orf232	0						0	0	0	0	0	0	0	0	0	0
ZNF593	480.081	-0.325921	0.224594	-1.45116	0.146735	0.328658	333	553	616	711	456	284	465	442	474	462
CNKSR1	4.14805	0.119727	0.989552	0.120991	0.903698	0.954628	0	6	8	3	0	2	1	11	4	1
CATSPER4	0						0	0	0	0	0	0	0	0	0	0
CEP85	331.569	0.857941	0.192207	4.46363	8.05837e-06	0.000163242	302	205	220	232	217	399	354	545	317	518
SH3BGRL3	31347.7	0.158216	0.162642	0.972787	0.330659	0.552514	40747	28720	24675	23836	30171	29156	30163	31481	38099	36424
UBXN11	283.142	-0.617433	0.164827	-3.74595	0.000179712	0.00209499	335	306	320	363	388	225	268	149	232	240
CD52	1.07779	0.320638	1.5666	0.204671	0.837829		0	0	0	1	1	2	2	0	0	0
CRYBG2	0.585881	-2.64443	2.84032	-0.931031	0.351837		0	0	3	0	0	0	0	0	0	0
ZNF683	0.099451	-0.510993	3.16075	-0.161668	0.871567		0	0	0	0	0	0	0	0	0	0
LIN28A	0						0	0	0	0	0	0	0	0	0	0
DHDDS	1712.39	0.238151	0.117139	2.03306	0.0420462	0.138827	1785	1655	1522	1623	1269	1612	1739	2079	1878	1956
HMGN2	4926.49	0.689	0.14457	4.76587	1.88045e-06	4.9391e-05	4262	3201	3089	4096	4209	6233	4756	6991	5848	6576
RPS6KA1	44.9988	0.643848	0.416369	1.54634	0.122023	0.290257	36	16	46	58	17	36	53	50	45	88
ARID1A	2489.47	-0.0183071	0.0644207	-0.28418	0.776272	0.890032	2496	2534	2360	2604	2530	2603	2657	2317	2385	2403
PIGV	625.862	-0.675815	0.11403	-5.92665	3.09175e-09	2.2254e-07	751	758	939	678	720	451	489	463	540	463
ZDHHC18	1246.07	0.196943	0.121022	1.62734	0.103666	0.260313	1146	1039	1389	1113	1117	1198	1171	1277	1453	1553
SFN	5.8965	0.786247	0.988601	0.795312	0.426432	0.641677	1	5	8	3	1	2	27	2	4	0
GPN2	1058.65	-0.0711192	0.0636235	-1.11781	0.263647	0.480611	1129	1119	1012	1066	1095	1084	1006	1060	1020	990
GPATCH3	407.026	-0.358581	0.098442	-3.64257	0.000269934	0.00291509	467	443	434	486	453	385	359	366	375	297
NR0B2	0						0	0	0	0	0	0	0	0	0	0
NUDC	3448.04	0.176037	0.100386	1.7536	0.0794993	0.216334	3538	3289	2907	3317	3136	3254	3474	4359	3674	3528
KDF1	0						0	0	0	0	0	0	0	0	0	0
TRNP1	5027	0.104612	0.368807	0.283651	0.776678	0.890269	2264	4799	2943	5670	8545	6341	7732	2548	4167	5255
TENT5B	183.357	0.946411	0.287699	3.28958	0.00100336	0.00825883	154	144	45	142	139	195	272	247	225	265
SLC9A1	3207.43	-0.0604069	0.0876987	-0.6888	0.490949	0.695398	2959	3598	3389	3530	2895	2926	3158	3311	3207	3097
WDTC1	3431.28	0.0896667	0.0887766	1.01003	0.312483	0.533904	3746	3183	3409	3082	3201	3429	3508	3242	3476	4031
TMEM222	1815.72	-0.305194	0.112737	-2.70714	0.0067865	0.0352359	1560	2034	2022	2331	2086	1632	1720	1513	1667	1588
SYTL1	1.16326	-2.1857	2.13593	-1.0233	0.306165		4	1	0	0	3	0	0	0	2	0
MAP3K6	1833.16	0.0819711	0.124124	0.660399	0.508998	0.710429	1811	1954	1429	1956	1754	1977	1780	1759	1664	2244
FCN3	2.09336	-0.663786	1.213	-0.547227	0.584223	0.766386	0	5	1	1	3	2	2	3	0	0
CD164L2	0						0	0	0	0	0	0	0	0	0	0
GPR3	43.7553	0.786049	0.356411	2.20546	0.0274221	0.101232	38	24	25	37	34	32	43	96	37	67
WASF2	8198.49	-0.0282033	0.0668449	-0.421922	0.673082	0.827592	8686	8163	7797	9011	7733	8498	8093	7670	8026	8302
AHDC1	1811.91	0.165483	0.159679	1.03635	0.300038	0.520794	2344	1843	1334	1453	1564	1757	2034	1805	2093	1888
FGR	4.1569	-0.37696	1.08567	-0.347213	0.728432	0.863026	14	0	1	2	3	6	5	0	2	3
IFI6	1026.44	-0.378337	0.11687	-3.23724	0.0012069	0.00953384	1054	1406	1174	1166	999	777	977	885	892	929
FAM76A	405.347	-0.154564	0.107577	-1.43678	0.150779	0.33457	431	477	403	384	438	401	430	347	395	343
STX12	2925	0.199849	0.152319	1.31205	0.189505	0.388523	2049	3196	2921	2858	2587	2592	3398	3140	2731	3772
PPP1R8	1751.76	0.173158	0.0704885	2.45654	0.0140281	0.0609831	1538	1542	1640	1744	1766	1809	1816	1993	1862	1802
THEMIS2	131.548	0.0459225	0.411927	0.111482	0.911234	0.958553	256	54	142	107	85	86	103	215	101	161
RPA2	984.162	-0.122062	0.172251	-0.708629	0.478555	0.685473	765	1323	996	1181	862	994	793	1029	829	1065
SMPDL3B	1.18451	-0.958589	2.17772	-0.440181	0.659806		0	0	3	0	3	0	0	2	0	1
XKR8	636.75	-0.0266032	0.217595	-0.12226	0.902693	0.954304	1017	555	462	522	654	570	713	566	580	723
EYA3	756.011	-0.119777	0.0841661	-1.4231	0.154707	0.340604	857	755	710	777	835	700	693	741	786	702
PTAFR	4.39953	0.578975	0.850816	0.680494	0.496192	0.700141	1	2	9	1	1	2	1	6	4	11
DNAJC8	4512.57	-0.0481871	0.0593853	-0.811431	0.417118	0.634093	4566	4450	4807	4799	4316	4488	4320	4334	4290	4751
ATP5IF1	2018.57	0.192334	0.090011	2.13679	0.0326153	0.115223	2067	1845	1737	1834	1936	2078	1884	2419	2143	2239
SESN2	2205.43	-0.702197	0.238331	-2.94631	0.00321589	0.0201097	1541	3219	3606	3391	1900	1496	1809	1944	1681	1463
MED18	588.559	0.0134552	0.108897	0.123559	0.901665	0.953841	655	502	636	554	579	615	575	513	608	644
PHACTR4	1050.24	0.160443	0.0933065	1.71953	0.0855176	0.227442	1060	936	1006	882	1072	1213	975	1086	1123	1144
RCC1	2008.48	0.0219898	0.212065	0.103694	0.917412	0.961762	1864	1448	1979	1659	3013	1893	1791	2373	2458	1602
TRNAU1AP	622.585	0.351795	0.135911	2.58843	0.00964159	0.0459531	722	528	508	460	515	654	654	716	768	697
RAB42	156.147	0.0665316	0.280692	0.237027	0.812636	0.908632	216	83	133	204	125	163	186	144	193	111
TAF12	1251.63	-0.0878619	0.110515	-0.795019	0.426602	0.641747	1259	1174	1354	1258	1401	1292	1367	1137	1287	982
GMEB1	611.55	-0.00543209	0.0914047	-0.059429	0.95261	0.978281	565	702	545	632	617	635	621	595	599	599
YTHDF2	3131.37	0.247762	0.0502222	4.93332	8.08418e-07	2.40746e-05	2743	2885	2787	2935	2963	3464	3526	3336	3415	3254
OPRD1	4.73421	0.0611103	0.720312	0.0848387	0.93239	0.96961	6	2	7	2	3	2	3	6	2	9
EPB41	573.414	-0.212809	0.27666	-0.769209	0.44177	0.653536	1105	530	592	481	366	522	595	453	646	438
TMEM200B	734.385	-0.103008	0.129165	-0.797493	0.425165	0.640683	919	665	667	711	838	775	755	604	679	726
SRSF4	2774.74	0.135185	0.0777581	1.73854	0.0821163	0.221374	2857	2370	2679	2586	2729	2814	2877	2786	3230	2815
MECR	597.513	-0.129577	0.117364	-1.10406	0.269566	0.486941	701	582	605	700	531	610	503	638	551	548
PTPRU	1457	-0.727257	0.201074	-3.61686	0.000298194	0.00314265	2334	1183	1808	1923	1833	1401	949	1285	967	883
MATN1	4.90282	0.618666	0.659984	0.937396	0.348555	0.571244	4	2	1	2	7	4	5	4	9	5
LAPTM5	696.924	1.21481	1.12374	1.08104	0.279677	0.497623	1654	247	31	56	107	988	241	155	591	2894
SDC3	13140.4	-0.0732941	0.198768	-0.368741	0.712321	0.852461	21220	11324	12522	12481	9820	14147	11086	13065	12816	12917
PUM1	3691.39	0.00207725	0.0714036	0.0290917	0.976791	0.990197	3569	3987	3715	3491	3680	4006	3901	3441	3567	3552
NKAIN1	9.57837	-0.954243	0.671142	-1.42182	0.155079	0.341202	23	4	11	9	13	2	11	10	6	1
SNRNP40	1262.11	0.041834	0.0896178	0.466805	0.64064	0.805563	1084	1182	1397	1356	1198	1284	1208	1303	1315	1289
ZCCHC17	941.767	0.0771196	0.0996909	0.773587	0.439175	0.651804	782	919	974	1066	839	959	990	919	978	986
FABP3	564.162	-1.46836	0.385299	-3.81098	0.000138419	0.00169418	723	393	1284	1108	632	312	561	283	171	168
SERINC2	3262.23	0.592955	0.335595	1.76688	0.077249	0.21257	3579	2073	4422	1711	1218	2624	4295	3307	3960	5428
TINAGL1	371.614	-0.309357	0.975181	-0.31723	0.751069	0.875743	43	267	1492	166	86	114	429	128	138	848
HCRTR1	0.0963209	-0.510993	3.16075	-0.161668	0.871567		0	0	0	0	0	0	0	0	0	0
PEF1	2457.28	-0.163116	0.0940008	-1.73526	0.0826946	0.222064	2429	2316	2784	2760	2689	2080	2256	2268	2334	2652
COL16A1	16417.6	-0.574715	0.213533	-2.69146	0.00711398	0.0364977	13312	15959	30591	19346	19015	14482	12959	11316	15534	11657
ADGRB2	484.131	-0.359437	0.275549	-1.30444	0.192085	0.392027	636	444	831	402	405	403	632	261	388	434
SPOCD1	2434.34	0.863379	0.190605	4.52967	5.90745e-06	0.000127455	2120	1632	1395	1710	1776	2343	3701	3352	2297	4013
PTP4A2	9993.02	0.205599	0.0731922	2.80903	0.00496914	0.028027	8785	9075	10333	9057	9159	9723	10463	10970	10935	11426
KHDRBS1	6084.84	0.0645563	0.0978939	0.659451	0.509606	0.710868	6576	5597	5302	5937	6329	6067	5304	6651	6319	6762
TMEM39B	880.788	-0.439612	0.099673	-4.41054	1.03111e-05	0.000199557	1079	884	897	1134	1073	701	768	779	765	724
KPNA6	3731.98	0.162183	0.0610269	2.65756	0.00787095	0.03953	3335	3692	3789	3340	3455	3960	4034	3748	4028	3935
TXLNA	4143.4	-0.0190751	0.090401	-0.211005	0.832883	0.919049	3623	4418	4409	4200	4201	3763	4530	3792	4400	4092
CCDC28B	196.599	-0.39942	0.21655	-1.84447	0.0651152	0.188697	257	188	168	231	271	120	178	221	192	134
IQCC	78.0466	0.434369	0.203142	2.13825	0.0324964	0.115019	78	66	64	64	56	120	82	67	90	87
DCDC2B	17.3415	0.449411	0.413639	1.08648	0.277266	0.495242	22	12	13	10	13	16	33	22	11	15
TMEM234	300.603	-0.0304646	0.135186	-0.225353	0.821704	0.913995	262	365	306	297	287	340	305	260	321	258
EIF3I	8188.46	0.0494881	0.071064	0.696388	0.486186	0.691569	8329	8264	7258	8205	8180	7941	8046	9250	8314	8091
FAM167B	242.31	-1.4241	0.287842	-4.94749	7.51759e-07	2.25461e-05	436	265	179	357	525	145	146	88	148	129
LCK	0.390699	-2.05984	3.11071	-0.662178	0.507857		0	0	0	3	0	0	0	0	0	0
HDAC1	2998.56	0.127199	0.137902	0.922387	0.356327	0.578377	3653	2435	2361	2657	3222	3097	3290	3065	3349	2851
MARCKSL1	989.756	-1.22552	0.434943	-2.81765	0.00483759	0.0274335	544	2165	440	1985	1797	908	626	437	363	628
FAM229A	29.8386	-0.369883	0.360221	-1.02682	0.304504	0.525633	41	25	26	32	42	14	39	35	22	17
TSSK3	40.5509	-0.230445	0.504399	-0.456871	0.647764	0.810364	74	38	16	31	57	60	56	12	33	23
BSDC1	2723.97	-0.0740756	0.0716473	-1.03389	0.301187	0.521932	2868	2933	2707	2652	2807	2899	2590	2385	2659	2735
ZBTB8B	0.200872	1.22022	3.16075	0.386055	0.699456		0	0	0	0	0	2	0	0	0	0
ZBTB8A	523.05	0.112264	0.112216	1.00043	0.317102	0.538317	579	462	456	531	482	634	519	550	511	501
ZBTB8OS	705.266	-0.181388	0.116927	-1.5513	0.12083	0.288678	711	762	860	763	650	591	569	695	724	723
RBBP4	2950.68	-0.10602	0.0786494	-1.34801	0.177657	0.373068	3079	3013	2741	3195	3263	2744	2646	2985	3103	2732
SYNC	1778.68	0.557916	0.10483	5.32212	1.02565e-07	4.359e-06	1677	1421	1475	1203	1416	1904	2103	2293	2051	2239
KIAA1522	2005.25	0.5723	0.289919	1.974	0.0483819	0.153657	3173	1297	1352	954	1284	2606	2433	2116	2683	2150
YARS1	6873.42	-0.141983	0.18035	-0.787265	0.431127	0.645759	4517	7690	8057	8831	6960	5945	6270	7571	7254	5634
S100PBP	955.272	-0.321844	0.0970324	-3.31687	0.000910327	0.00768372	1050	1054	924	1097	1178	960	865	768	817	834
FNDC5	40.018	-0.0154084	0.392149	-0.0392922	0.968657	0.986029	23	72	20	40	44	38	43	36	56	23
HPCA	8.29542	0.161223	0.534845	0.301439	0.76308	0.882262	3	11	7	4	11	6	9	14	6	6
TMEM54	1001.5	-0.225951	0.147348	-1.53346	0.125163	0.295085	890	1240	1031	1308	928	782	1090	850	950	942
RNF19B	491.829	0.195263	0.103771	1.88168	0.0598802	0.178511	470	449	505	414	453	498	579	557	448	541
AK2	3226.02	0.153098	0.105368	1.45298	0.146229	0.328089	3095	2818	3133	3400	2826	2898	3124	3394	3851	3716
AZIN2	100.971	-0.364982	0.315621	-1.15639	0.24752	0.462681	201	88	81	74	122	107	110	77	62	83
TRIM62	283.462	0.240256	0.123731	1.94175	0.0521669	0.162139	279	297	268	205	248	307	297	292	337	300
ZNF362	1221.88	-0.468208	0.0928453	-5.04289	4.58556e-07	1.51494e-05	1309	1481	1474	1564	1262	1081	1124	957	978	983
A3GALT2	0						0	0	0	0	0	0	0	0	0	0
PHC2	4228.41	0.0812268	0.105432	0.770418	0.441052	0.653217	3761	4060	3793	5057	3874	4096	4106	4810	4404	4319
ZSCAN20	148.949	-0.0182911	0.194758	-0.0939171	0.925175	0.965794	170	175	121	132	149	154	157	121	112	193
CSMD2	807.774	0.0621882	0.31121	0.199827	0.841616	0.923712	900	985	550	707	808	1244	1151	556	375	797
HMGB4	0						0	0	0	0	0	0	0	0	0	0
C1orf94	2.24467	0.960934	1.83272	0.524322	0.600054	0.778308	1	0	0	0	5	2	1	0	0	10
GJB5	4.20045	0.768158	0.957117	0.802575	0.422221	0.638149	2	2	4	0	5	8	7	0	6	3
GJB4	0						0	0	0	0	0	0	0	0	0	0
GJB3	1.05214	-2.03675	2.18855	-0.930638	0.352041		5	2	0	0	0	0	1	0	0	0
GJA4	0.102235	0.643149	3.16075	0.20348	0.83876		0	0	0	0	0	0	0	1	0	0
SMIM12	1341.19	0.237041	0.0922691	2.56901	0.0101988	0.0480403	1125	1331	1095	1409	1193	1454	1493	1413	1515	1378
DLGAP3	3.55508	-0.560305	0.904381	-0.619545	0.535558	0.73045	7	3	0	7	1	4	0	4	4	1
TMEM35B	908.806	-0.592115	0.132482	-4.4694	7.84409e-06	0.000160052	956	1001	1153	1251	1100	807	857	608	724	626
ZMYM6	641.201	0.224432	0.0927413	2.41997	0.0155216	0.0660166	634	578	603	500	640	661	731	716	667	677
ZMYM1	443.593	0.308824	0.110251	2.8011	0.00509288	0.0285431	375	389	377	390	447	495	417	488	482	571
SFPQ	6341.92	0.565631	0.130863	4.3223	1.54414e-05	0.000277568	6489	4635	4077	4779	5588	7445	7052	8105	7819	7426
ZMYM4	3386.58	0.0241989	0.0752235	0.321694	0.747684	0.873659	3341	3349	3041	3464	3592	3502	3347	3220	3764	3240
KIAA0319L	1872.62	-0.0782847	0.103647	-0.755302	0.450068	0.661416	2003	2105	2066	1647	1794	1772	2020	1584	1904	1826
NCDN	1809.26	-0.130498	0.118383	-1.10234	0.270314	0.487771	1567	2139	2141	1975	1631	1646	1750	1916	1610	1712
TFAP2E	15.0965	0.100312	0.527424	0.190192	0.849159	0.926804	16	19	7	7	21	10	12	28	20	5
PSMB2	4754.23	0.0732493	0.0943411	0.77643	0.437495	0.650512	4299	5031	4584	5013	4238	4355	4505	5472	5064	4975
C1orf216	1170.22	-0.00612575	0.0764947	-0.0800807	0.936173	0.970798	1103	1236	1224	1150	1149	1058	1188	1140	1163	1286
CLSPN	333.725	1.11661	0.274857	4.06251	4.8547e-05	0.000715307	234	199	87	282	248	495	366	531	389	501
AGO4	768.347	0.238933	0.11985	1.9936	0.0461953	0.148442	820	680	566	704	752	861	915	747	867	768
AGO1	1537.91	-0.150267	0.0710351	-2.11539	0.0343965	0.119796	1756	1593	1552	1518	1667	1381	1453	1503	1558	1392
AGO3	723.602	-0.0321242	0.125141	-0.256704	0.797407	0.901833	712	713	675	663	893	767	766	707	757	579
TEKT2	2.49608	0.4241	1.00037	0.423943	0.671607	0.826139	3	2	2	1	0	4	3	0	4	1
ADPRHL2	796.208	0.117987	0.109388	1.07861	0.280764	0.498909	764	701	774	818	759	711	724	959	870	877
COL8A2	1761.26	-0.392886	0.401315	-0.978997	0.327582	0.549434	1421	1170	4856	1293	1256	1193	1203	2347	1309	1560
TRAPPC3	2057.99	-0.0418445	0.0825319	-0.50701	0.612148	0.786516	1875	2145	2166	2288	1963	2016	1953	2211	1888	2069
MAP7D1	8516.81	0.252551	0.0489026	5.16437	2.4125e-07	8.96867e-06	7966	7872	7426	7958	7643	8737	9158	9498	9285	9622
THRAP3	5576.54	0.544114	0.0956918	5.68611	1.29966e-08	7.47747e-07	5046	4816	3945	4306	4570	6775	6373	6804	7276	5850
SH3D21	70.9848	0.818338	0.29376	2.78574	0.00534059	0.0295893	71	52	51	43	36	81	106	58	137	69
EVA1B	4052.89	-0.491068	0.122198	-4.01863	5.85369e-05	0.000833461	5373	3723	5145	4852	4584	3442	3361	3375	3798	2870
STK40	2060.04	-0.113406	0.223261	-0.507951	0.611487	0.786205	3314	1578	2278	1682	1850	2017	2324	1561	2336	1655
LSM10	815.95	-0.33755	0.115819	-2.91445	0.00356318	0.0217428	770	886	933	947	1017	741	690	840	611	719
OSCP1	232.052	-0.227499	0.114474	-1.98735	0.0468837	0.150225	254	248	247	256	243	200	234	209	243	180
MRPS15	2082.73	-0.0593356	0.0819638	-0.723925	0.469112	0.677723	1914	2028	2317	2312	2055	1886	2048	2143	2120	2001
CSF3R	0						0	0	0	0	0	0	0	0	0	0
GRIK3	0.198902	-1.08806	3.16075	-0.344242	0.730664		0	0	1	0	0	0	0	0	0	0
ZC3H12A	328.277	-0.0262307	0.231821	-0.11315	0.909911	0.957863	213	430	323	444	244	285	330	400	342	266
MEAF6	1913.84	-0.107672	0.0754282	-1.42748	0.153442	0.338923	1828	1826	2211	2066	1992	1920	1780	1857	1834	1819
SNIP1	618.813	0.122473	0.0751675	1.62934	0.103241	0.259598	573	628	564	570	626	655	671	669	613	614
DNALI1	193.898	0.275893	0.486156	0.567499	0.570375	0.755737	403	62	52	144	212	188	213	143	301	215
GNL2	1973.98	0.449551	0.0979185	4.59107	4.40974e-06	0.000100527	1603	1592	1774	1680	1693	2016	2090	2662	2465	2160
RSPO1	28.1334	-0.815387	0.982813	-0.829646	0.406739	0.62551	5	23	91	26	32	13	80	2	2	3
C1orf109	524.732	-0.279531	0.170799	-1.63661	0.101713	0.257285	377	594	615	714	575	504	498	470	396	500
CDCA8	953.892	2.40782	0.348948	6.90022	5.19228e-12	8.96198e-10	600	225	131	248	307	1673	1151	2173	1250	1777
EPHA10	0.812902	3.18367	2.57612	1.23584	0.216519		0	0	0	0	0	0	3	0	2	1
MANEAL	69.3797	0.533705	0.394701	1.35217	0.176319	0.371274	56	55	67	70	32	54	36	161	84	72
YRDC	337.746	0.28279	0.209966	1.34683	0.178034	0.373581	218	358	335	381	230	324	341	502	363	321
C1orf122	1309.58	-0.23474	0.0940759	-2.49522	0.0125877	0.0564236	1187	1374	1505	1533	1478	1140	1175	1283	1270	1146
MTF1	861.665	0.0211851	0.107321	0.1974	0.843515	0.92453	712	992	833	924	813	816	911	872	918	821
INPP5B	974.055	-0.332025	0.120879	-2.74677	0.00601858	0.032237	1032	922	1233	1123	1116	938	727	921	955	770
SF3A3	2776.75	0.271134	0.110251	2.45923	0.0139234	0.0605904	2552	2247	2669	2671	2441	2622	2789	3637	3249	2886
FHL3	2041.21	-0.305443	0.135935	-2.24698	0.0246411	0.0936316	2069	2355	1920	2646	2291	1520	1917	1849	2232	1610
UTP11	1360.9	0.001681	0.0647982	0.0259421	0.979304	0.991049	1273	1363	1330	1465	1367	1377	1287	1397	1418	1327
POU3F1	1.9809	0.0421625	2.20049	0.0191605	0.984713		0	0	0	9	0	0	3	4	0	1
RRAGC	3795.41	-0.273033	0.146774	-1.86022	0.0628538	0.184922	3731	4893	3744	4795	3602	3732	4124	3222	2717	3389
MYCBP	1.2069	1.09164	1.37206	0.795624	0.426251		0	0	0	0	1	2	0	3	2	0
GJA9	0						0	0	0	0	0	0	0	0	0	0
RHBDL2	121.744	0.524458	0.237524	2.20802	0.0272425	0.100723	107	102	94	100	94	113	134	98	142	229
AKIRIN1	2382.95	0.169494	0.161691	1.04826	0.294521	0.514491	1491	2816	2273	2494	2140	2292	2674	2522	2389	2734
NDUFS5	2728.76	0.137357	0.13268	1.03525	0.300553	0.521153	2567	2790	2261	2491	2883	2943	2274	3462	2532	3079
MACF1	8689.79	-0.073153	0.0936261	-0.781332	0.434608	0.648328	8852	10356	8524	7943	8873	7850	9351	8882	8255	8008
KIAA0754	641.816	0.364832	0.154644	2.35917	0.0183159	0.074834	593	652	490	487	581	803	729	801	509	768
BMP8A	20.1924	-0.289498	0.477952	-0.605705	0.54471	0.737456	24	28	27	9	20	15	30	6	25	13
PABPC4	8913.49	-0.0445577	0.106288	-0.419217	0.675057	0.829117	8113	9881	10099	9339	7823	7503	9191	8907	8864	9411
HEYL	31.9925	1.60307	0.920576	1.74137	0.0816184	0.220434	27	2	45	3	0	25	35	28	56	94
NT5C1A	0						0	0	0	0	0	0	0	0	0	0
HPCAL4	0						0	0	0	0	0	0	0	0	0	0
PPIE	1109.25	-0.0434815	0.0794646	-0.54718	0.584255	0.766386	1216	991	1179	1099	1141	1031	1072	1165	1096	1097
BMP8B	5.1374	-0.620016	1.027	-0.603718	0.546031	0.738299	5	0	17	1	5	12	1	2	2	1
OXCT2	10.7331	0.667355	0.59519	1.12125	0.262183	0.479279	3	16	11	3	5	17	12	6	21	7
TRIT1	444.785	0.0795394	0.176998	0.44938	0.653157	0.81394	444	483	483	279	472	433	464	516	364	505
MYCL	5.42588	0.167401	0.69154	0.24207	0.808726	0.90696	1	8	2	8	3	2	5	10	6	3
MFSD2A	84.6978	0.540982	0.405784	1.33318	0.182474	0.379178	23	80	52	113	75	63	99	139	62	137
CAP1	10608.3	0.677199	0.107399	6.30543	2.87393e-10	2.94622e-08	8770	8156	8258	8514	7117	11004	12137	14446	12824	14854
PPT1	2965.9	-0.126223	0.198741	-0.635116	0.525353	0.721939	4585	2614	2321	3038	2917	2924	2711	3513	2841	2190
RLF	847.86	0.0686228	0.0967355	0.709386	0.478085	0.68509	710	884	746	919	878	909	842	845	889	852
TMCO2	0.290658	-1.63437	3.13917	-0.520637	0.60262		0	0	1	0	0	0	0	0	0	0
ZMPSTE24	3475.59	0.0873239	0.0890484	0.980635	0.326773	0.548676	2845	3706	3312	3537	3451	3619	3497	3435	3442	3907
COL9A2	82.6193	0.591366	0.342031	1.72898	0.0838121	0.223927	70	61	38	91	66	146	93	46	78	131
SMAP2	1480.45	0.13935	0.122801	1.13477	0.256474	0.472997	1775	1193	1308	1251	1515	1497	1561	1467	1607	1626
ZFP69B	57.043	0.306856	0.329854	0.93028	0.352226	0.574533	29	52	54	54	63	47	42	108	48	67
ZFP69	123.697	0.213784	0.174025	1.22847	0.219271	0.427201	126	114	110	105	115	96	139	156	115	156
EXO5	249.148	0.308972	0.147598	2.09333	0.0363201	0.124615	203	175	240	255	236	255	241	326	259	296
ZNF684	89.3683	0.208733	0.220666	0.945922	0.344189	0.566393	58	76	98	88	92	71	117	113	97	78
RIMS3	13.8723	-1.04058	0.771999	-1.3479	0.177691	0.373094	16	37	11	23	3	8	7	16	13	0
NFYC	1170.21	-0.160985	0.0833854	-1.93062	0.0535303	0.16502	1361	1234	1227	1133	1220	1049	1062	1030	1177	1205
KCNQ4	3.4622	0.67595	0.88924	0.760143	0.447169	0.658497	7	2	0	1	1	2	7	4	4	2
CITED4	47.4378	0.573508	0.499794	1.14749	0.251179	0.467558	81	10	27	37	33	46	29	75	43	88
CTPS1	1174.68	0.922753	0.216435	4.26341	2.01326e-05	0.000345016	645	731	831	1048	799	1218	1127	1986	1273	2084
SLFNL1	1.58352	1.22698	1.47705	0.830698	0.406144		2	0	0	1	0	4	0	0	2	3
SCMH1	1699.22	-0.103336	0.0829684	-1.24549	0.212951	0.419529	1847	1481	1861	1847	1761	1607	1625	1611	1730	1616
FOXO6	14.2239	-1.87286	1.06517	-1.75827	0.0787009	0.214714	9	45	0	1	53	0	7	12	4	5
EDN2	0						0	0	0	0	0	0	0	0	0	0
HIVEP3	204.705	-0.0872549	0.300376	-0.290486	0.771445	0.886781	109	227	263	273	181	134	147	264	170	274
GUCA2B	0						0	0	0	0	0	0	0	0	0	0
GUCA2A	0						0	0	0	0	0	0	0	0	0	0
FOXJ3	1412.83	0.128607	0.0627967	2.04799	0.0405614	0.13519	1279	1334	1390	1345	1398	1600	1414	1453	1479	1429
RIMKLA	0.968614	-1.87753	2.13287	-0.880283	0.378706		1	0	0	1	3	0	0	2	0	0
ZMYND12	23.8892	-0.438444	0.531582	-0.824792	0.40949	0.627402	16	32	53	5	28	23	21	12	29	14
CCDC30	25.8094	-0.690904	0.322379	-2.14314	0.0321021	0.114077	34	30	31	41	21	18	29	15	20	14
PPCS	1085.55	-0.177845	0.0800369	-2.22204	0.0262807	0.0981105	1097	1110	1274	1170	1109	1053	970	1019	940	1108
PPIH	464.028	0.286786	0.117919	2.43205	0.0150135	0.0644388	422	443	402	426	393	474	423	620	520	512
YBX1	35345.1	0.159262	0.0730728	2.17949	0.029295	0.10645	36947	32466	30179	34613	32773	36134	35090	37880	37830	39533
CLDN19	0.20302	-1.08806	3.16075	-0.344242	0.730664		0	2	0	0	0	0	0	0	0	0
P3H1	7390.04	0.0475941	0.151184	0.314809	0.752906	0.876732	6665	7646	6306	6455	9267	7524	6608	8782	8526	6117
C1orf50	364.978	-0.233654	0.151235	-1.54497	0.122353	0.290716	312	361	480	431	386	390	365	295	334	291
TMEM269	4.48238	-0.271336	0.783558	-0.346287	0.729127	0.863245	0	4	6	3	9	4	5	3	3	3
SVBP	399.669	-0.259191	0.201141	-1.2886	0.197536	0.398915	414	314	622	400	424	395	399	288	429	306
ERMAP	1053.44	-0.387238	0.181914	-2.12868	0.0332806	0.116963	1057	975	1643	989	1303	957	1067	688	904	947
ZNF691	200.139	-0.123942	0.149028	-0.831667	0.405597	0.624492	221	249	209	178	183	172	167	190	231	195
SLC2A1	2248.96	1.63	0.260913	6.24729	4.17631e-10	4.0367e-08	1173	1159	957	1129	1072	2467	1938	5876	3629	3085
FAM183A	1.39556	-2.52138	2.64802	-0.952174	0.341009		1	10	0	0	0	0	0	0	0	1
EBNA1BP2	1926.32	0.343954	0.135199	2.54406	0.0109574	0.0507514	1493	1527	1780	2029	1657	2000	1781	2543	2021	2427
CFAP57	18.5749	-1.44898	0.675996	-2.14348	0.0320747	0.114004	8	70	15	28	13	4	18	4	10	11
TMEM125	0.217688	1.22022	3.16075	0.386055	0.699456		0	0	0	0	0	0	0	0	2	0
C1orf210	0						0	0	0	0	0	0	0	0	0	0
TIE1	0.719868	3.00715	3.07451	0.978091	0.328029		0	0	0	0	0	5	0	0	2	0
MPL	3.5938	0.369592	0.816606	0.452596	0.65084	0.81205	1	4	5	1	1	10	1	2	2	3
CDC20	1987.37	2.22137	0.388086	5.72392	1.04097e-08	6.17823e-07	1476	614	294	338	785	3076	2307	3953	2863	4163
ELOVL1	4741.11	0.181875	0.0589026	3.08772	0.00201699	0.0140574	4578	4215	4539	4502	4375	4851	4748	5371	4958	5268
MED8	1464.98	0.328395	0.0977947	3.358	0.00078508	0.00680657	1210	1337	1384	1253	1309	1399	1630	1842	1775	1507
SZT2	1367.05	-0.151494	0.0954726	-1.58678	0.112563	0.276623	1458	1581	1377	1327	1448	1387	1449	1244	1280	1115
HYI	0						0	0	0	0	0	0	0	0	0	0
PTPRF	2630.48	0.415904	0.279596	1.48752	0.136878	0.314009	3503	1437	3130	1681	1516	2490	2708	2557	3278	4000
KDM4A	1817.66	-0.066601	0.099222	-0.671232	0.502073	0.704894	1721	1983	2155	1773	1664	1732	1860	1734	1934	1615
ST3GAL3	642.717	-0.345136	0.114377	-3.01753	0.0025484	0.0167925	693	649	792	782	678	529	502	600	527	670
ARTN	17.736	1.26162	0.716448	1.76093	0.0782499	0.214001	11	3	17	1	17	32	2	30	23	35
IPO13	2105.65	-0.115197	0.0968696	-1.1892	0.234361	0.44652	1928	2384	2298	2388	1949	1905	1987	2121	1899	2194
DPH2	560.809	0.274532	0.125132	2.19393	0.0282401	0.103529	428	478	605	505	520	605	550	728	577	606
ATP6V0B	1713.03	0.0152209	0.122616	0.124135	0.901208	0.953676	1444	1673	1715	1986	1700	1582	1574	1999	1525	1927
B4GALT2	5625.53	-0.0436979	0.0969742	-0.450614	0.652268	0.813112	4650	5887	6002	5854	6158	5339	5069	5993	5615	5683
CCDC24	107.47	0.188729	0.215163	0.877148	0.380406	0.601699	112	118	81	90	98	103	138	72	124	133
SLC6A9	1942.99	-0.380172	0.254685	-1.49271	0.135512	0.311851	1493	1999	3223	1582	2688	1363	1413	1858	2429	1376
KLF17	27.3873	2.49206	0.683439	3.64636	0.000265984	0.00288382	17	8	7	0	7	28	20	26	97	59
KLF18	0						0	0	0	0	0	0	0	0	0	0
DMAP1	725.662	-0.000398299	0.131898	-0.00301974	0.997591	0.998677	894	560	695	664	813	721	711	723	727	744
ERI3	2054.79	-0.040481	0.0989824	-0.408972	0.68256	0.833731	2145	1951	1940	2249	2131	2194	1697	2248	2065	1924
RNF220	2304.41	-0.17727	0.0990678	-1.78938	0.0735535	0.204959	2426	2009	2843	2548	2400	2134	2070	2280	2183	2145
TMEM53	186.922	-0.408513	0.196624	-2.07764	0.0377427	0.128145	270	203	138	234	219	138	158	173	141	191
ARMH1	21.9171	-0.691844	0.501154	-1.3805	0.167432	0.358076	43	16	17	22	35	14	37	9	10	11
KIF2C	1046.12	2.05373	0.369849	5.5529	2.80974e-08	1.42296e-06	801	301	172	243	512	1706	1185	2172	1409	1956
RPS8	30232.3	-0.34379	0.131414	-2.61608	0.00889469	0.0432711	29072	27938	36578	39852	35645	26204	25579	27887	30874	22689
BEST4	8.59693	0.302276	0.521773	0.579325	0.56237	0.75061	12	6	3	9	5	6	9	10	6	14
PLK3	625.601	0.376092	0.173368	2.16932	0.0300582	0.108617	518	642	513	679	368	597	752	750	657	775
TCTEX1D4	8.37987	-0.23864	0.609971	-0.391232	0.695626	0.842128	13	9	4	10	6	11	14	6	4	1
BTBD19	164.851	-0.000956607	0.217707	-0.00439401	0.996494	0.998028	128	192	182	178	141	162	225	150	178	107
PTCH2	53.9169	0.534233	0.296671	1.80076	0.0717408	0.201505	48	45	34	28	62	54	81	47	85	50
EIF2B3	855.775	0.267392	0.103031	2.59526	0.00945186	0.0452657	695	855	784	767	780	771	1005	1009	952	935
HECTD3	2662.14	0.113058	0.130587	0.865767	0.386618	0.607491	3278	2123	2362	2476	2547	2770	2947	2994	2742	2378
UROD	2531.19	-0.125768	0.108721	-1.1568	0.247354	0.462551	3127	2125	2594	2631	2727	2375	2483	2570	2441	2235
ZSWIM5	9.29974	0.112085	0.732645	0.152987	0.878409	0.942021	3	2	11	9	17	6	15	2	6	17
HPDL	17.9344	-0.185424	0.385372	-0.481156	0.630406	0.798332	14	18	19	27	15	23	13	18	7	20
MUTYH	242.833	-0.354763	0.17219	-2.0603	0.0393696	0.13213	263	216	296	359	227	182	244	230	208	198
TOE1	311.204	0.303331	0.122357	2.47906	0.013173	0.0583686	267	254	315	283	271	350	290	403	357	317
TESK2	169.841	-0.0212545	0.255166	-0.083297	0.933615	0.970084	202	155	179	89	228	203	153	130	202	152
CCDC163	58.4249	0.682152	0.499265	1.36631	0.171841	0.364613	20	86	69	13	34	93	37	59	102	66
MMACHC	308.876	-0.00942785	0.159985	-0.0589296	0.953008	0.978385	255	343	356	320	274	329	260	318	250	379
PRDX1	7522.64	0.287829	0.0744906	3.86396	0.000111564	0.00142497	6924	6778	7363	6543	6262	8307	7924	8685	8884	7551
AKR1A1	1777.16	0.0319559	0.142807	0.22377	0.822936	0.91429	2049	1259	1930	1766	1780	1579	1729	2059	1875	1741
NASP	1373.29	0.758311	0.137409	5.51865	3.41612e-08	1.69454e-06	1323	971	814	1023	968	1927	1514	1763	1694	1731
CCDC17	6.96007	1.5833	0.586539	2.69939	0.00694664	0.0357755	4	2	1	1	6	11	8	11	14	6
GPBP1L1	2409.7	-0.0467194	0.0980892	-0.476295	0.633864	0.80096	2348	2214	2968	2363	2347	2419	2300	2188	2508	2435
TMEM69	1134.25	0.0307211	0.0848136	0.362219	0.717189	0.855356	1233	1058	1115	1018	1183	1191	1199	1183	1124	1033
IPP	309.181	0.236707	0.115349	2.0521	0.0401598	0.134197	287	305	300	276	250	368	321	314	290	376
MAST2	2993.27	0.289532	0.0978135	2.96004	0.00307595	0.0194053	2887	2448	3099	2493	2539	3745	3198	3180	3179	3160
LOC110117498-PIK3R3	0						0	0	0	0	0	0	0	0	0	0
PIK3R3	11.3698	0.650537	0.876708	0.742023	0.458074	0.668477	5	14	15	0	7	18	13	0	9	27
TSPAN1	13.0875	0.34434	0.488593	0.704757	0.480962	0.687117	5	8	21	5	16	15	17	16	11	11
P3R3URF	0						0	0	0	0	0	0	0	0	0	0
POMGNT1	2698.58	0.101084	0.116822	0.865283	0.386883	0.607647	2414	2610	2886	2569	2539	2425	2509	2837	2690	3502
LURAP1	37.1578	-0.246989	0.316516	-0.780335	0.435194	0.648585	61	39	24	30	45	34	22	32	37	43
RAD54L	208.591	1.54677	0.240121	6.44161	1.18216e-10	1.37905e-08	147	90	62	115	115	315	237	362	257	380
LRRC41	4330	0.0587625	0.0549671	1.06905	0.285048	0.503928	4245	4207	3996	4236	4522	4266	4389	4280	4603	4551
UQCRH	2373.87	0.0357421	0.108485	0.329465	0.741804	0.870154	2376	2299	2627	1872	2546	2378	2362	2689	2290	2295
NSUN4	646.526	-0.215334	0.135871	-1.58484	0.113003	0.277303	519	738	787	725	702	540	692	543	609	604
FAAH	50.6036	-0.454914	0.292566	-1.55491	0.119967	0.287266	93	45	41	52	58	45	49	34	31	52
DMBX1	0.3923	0.0660824	3.16075	0.0209072	0.98332		0	0	0	1	0	0	0	0	0	1
TMEM275	0.20447	1.22022	3.16075	0.386055	0.699456		0	0	0	0	0	0	0	2	0	0
KNCN	0						0	0	0	0	0	0	0	0	0	0
MKNK1	805.24	-0.177928	0.104968	-1.69507	0.0900616	0.23571	910	912	941	768	740	727	811	695	821	722
MOB3C	539.352	-0.302849	0.163623	-1.85089	0.0641853	0.186866	789	475	550	533	629	507	497	376	515	517
ATPAF1	1548.06	0.0336901	0.111209	0.302944	0.761933	0.8819	1900	1490	1394	1378	1486	1405	1593	1642	1662	1528
TEX38	0.784354	0.0472673	2.23972	0.0211041	0.983163		1	2	0	0	0	2	0	0	0	1
EFCAB14	4417.77	-0.0307445	0.0533007	-0.576812	0.564066	0.751629	4423	4548	4441	4624	4285	4574	4202	4494	4453	4128
CYP4B1	0						0	0	0	0	0	0	0	0	0	0
CYP4A11	0						0	0	0	0	0	0	0	0	0	0
CYP4X1	0.195349	-1.08806	3.16075	-0.344242	0.730664		0	0	0	1	0	0	0	0	0	0
CYP4Z1	0						0	0	0	0	0	0	0	0	0	0
CYP4A22	0						0	0	0	0	0	0	0	0	0	0
PDZK1IP1	1.78817	-0.308354	1.78725	-0.17253	0.863021		0	4	0	5	0	2	3	0	0	1
TAL1	0						0	0	0	0	0	0	0	0	0	0
STIL	459.836	1.16741	0.20235	5.76926	7.9619e-09	4.9513e-07	385	252	222	248	307	755	483	741	499	702
CMPK1	6631.47	0.151746	0.148432	1.02233	0.306626	0.527413	4693	6037	8225	6521	5937	6838	6704	7816	6184	7354
FOXE3	1.6255	2.84347	1.6071	1.76932	0.0768403		0	0	0	1	0	4	1	0	4	3
FOXD2	11.373	1.22143	0.554654	2.20215	0.027655	0.101914	7	6	14	1	3	8	17	20	17	15
TRABD2B	23.5864	-4.18424	0.674464	-6.2038	5.51168e-10	5.15083e-08	20	18	61	74	49	2	3	2	4	0
SLC5A9	1.94075	-1.16158	1.80444	-0.643737	0.519746		6	5	0	0	1	1	4	0	0	0
SPATA6	257.878	-0.382305	0.157571	-2.42624	0.0152564	0.0650989	343	291	298	223	302	194	273	221	237	192
AGBL4	0.393901	2.1438	3.11354	0.68854	0.491113		0	0	0	0	0	0	0	0	0	3
BEND5	25.781	-1.39714	0.771298	-1.81141	0.0700774	0.198133	102	14	1	25	42	16	4	18	21	9
ELAVL4	0						0	0	0	0	0	0	0	0	0	0
DMRTA2	1.28533	0.311123	1.53097	0.203219	0.838964		1	0	0	1	1	0	0	1	2	3
FAF1	1715.9	0.0855202	0.0787248	1.08632	0.277338	0.495242	1695	1539	1656	1812	1620	1895	1615	1805	1658	1858
CDKN2C	1771.61	0.685305	0.222381	3.08167	0.00205845	0.0142582	2091	1048	1020	962	1670	2261	1963	2211	2208	2278
C1orf185	0.385284	-2.04195	3.11175	-0.656207	0.511691		0	0	0	0	3	0	0	0	0	0
RNF11	7940.31	0.0239817	0.140661	0.170493	0.864622	0.934809	5604	8001	9477	8629	7659	8175	7531	7633	7720	8970
TTC39A	15.7924	-0.41607	0.622104	-0.668811	0.503616	0.706118	48	13	6	16	4	13	14	13	8	17
EPS15	2445.71	-0.0511786	0.088911	-0.575615	0.564875	0.752268	2314	2695	2738	2371	2326	2386	2519	2122	2581	2401
OSBPL9	1946.27	0.333116	0.137301	2.42617	0.0152592	0.0650989	1804	1526	2158	1562	1560	2013	2086	2694	1996	2058
NRDC	7159.51	0.46847	0.0735806	6.36676	1.93058e-10	2.09332e-08	6640	5642	5665	5908	6178	9031	8456	7810	8005	8256
RAB3B	7093.5	0.719122	0.28852	2.49245	0.0126866	0.056801	8634	4482	3662	4359	5667	7848	8261	7025	6109	14883
TXNDC12	2785.13	-0.126883	0.0795265	-1.59548	0.110604	0.273279	2626	2862	3100	3147	2801	2809	2621	2796	2415	2670
KTI12	0						0	0	0	0	0	0	0	0	0	0
BTF3L4	1651.74	-0.256987	0.147806	-1.73868	0.0820911	0.221357	1288	1839	2109	2108	1647	1651	1417	1551	1349	1553
ZFYVE9	1500.32	0.00156445	0.103111	0.0151724	0.987895	0.99519	1246	1621	1488	1623	1518	1509	1674	1331	1456	1533
CC2D1B	1852.53	0.000797732	0.11849	0.00673249	0.994628	0.997459	1576	2273	1884	1925	1600	1959	1712	1828	1786	1977
ORC1	116.77	0.94257	0.318234	2.96188	0.00305772	0.0193149	103	95	27	80	92	165	111	195	137	158
PRPF38A	1028.73	0.0299512	0.0866781	0.345546	0.729684	0.863728	1117	891	971	1001	1107	1008	984	1075	1078	1050
TUT4	1308.09	-0.0281644	0.0805695	-0.349566	0.726664	0.861921	1271	1257	1449	1182	1442	1286	1303	1255	1345	1286
GPX7	1328.44	-0.532162	0.343651	-1.54855	0.12149	0.289518	730	2086	932	2170	1934	1228	658	1521	736	1286
SHISAL2A	0.594385	1.01489	3.11205	0.326116	0.744337		0	0	0	0	1	4	0	0	0	0
COA7	816.227	-0.0905798	0.175145	-0.517169	0.605038	0.781656	646	917	921	987	735	751	860	926	554	860
ZYG11B	2140.99	-0.158345	0.117362	-1.3492	0.177274	0.372549	1971	2577	2556	1903	2282	2055	2024	1843	1922	2271
ZYG11A	18.5472	2.60824	0.632381	4.12447	3.71584e-05	0.000572435	6	2	7	5	3	16	26	19	15	81
ECHDC2	528.926	-0.240643	0.202087	-1.19079	0.233736	0.445682	702	602	643	516	398	596	602	435	426	363
SCP2	4354.71	0.106894	0.0847904	1.26068	0.207423	0.412812	4549	4107	4320	4175	3815	4128	4525	4382	4377	5165
PODN	12457.1	-1.00901	0.444513	-2.26991	0.023213	0.0895434	10115	20841	32035	15038	5189	8025	10162	5021	4127	14013
SLC1A7	216.006	-1.06881	0.53021	-2.01583	0.0438182	0.143252	132	355	630	290	54	131	200	82	82	199
CPT2	745.232	-0.000561622	0.103623	-0.00541986	0.995676	0.997884	721	766	878	726	634	685	727	772	746	791
CZIB	1542.85	-0.358271	0.0816381	-4.38852	1.14124e-05	0.000217145	1789	1563	1865	1819	1628	1226	1332	1374	1437	1391
MAGOH	771.064	-0.108992	0.0865619	-1.25912	0.207988	0.413513	798	798	766	855	781	749	687	855	722	695
LRP8	321.242	0.945673	0.234327	4.03569	5.4442e-05	0.0007844	251	205	259	244	137	376	335	469	325	607
DMRTB1	0						0	0	0	0	0	0	0	0	0	0
GLIS1	581.052	0.256171	0.279045	0.918027	0.358605	0.580459	756	290	539	336	724	568	475	751	725	641
NDC1	751.394	0.752188	0.14523	5.17928	2.22744e-07	8.33565e-06	538	636	512	610	501	995	793	1145	755	1025
YIPF1	901.455	-0.139295	0.109974	-1.26661	0.205293	0.409835	882	933	980	1142	785	824	854	851	851	907
DIO1	1.00444	2.01415	1.71967	1.17124	0.241501		0	2	0	0	0	2	1	2	0	1
HSPB11	650.858	0.0913187	0.166654	0.547954	0.583724	0.766174	732	518	509	692	698	608	513	720	702	812
LRRC42	1534.13	-0.0898137	0.0796668	-1.12737	0.259587	0.476599	1483	1557	1753	1610	1504	1408	1569	1383	1602	1469
LDLRAD1	0						0	0	0	0	0	0	0	0	0	0
TMEM59	8636.2	-0.257394	0.0737544	-3.48988	0.00048324	0.00462592	8954	9662	9070	9005	10329	8470	8062	7108	7782	7914
TCEANC2	424.496	0.00820333	0.130451	0.0628846	0.949858	0.977099	364	477	439	420	416	418	478	338	409	482
CDCP2	0.294152	-1.64929	3.13803	-0.52558	0.59918		0	1	0	0	1	0	0	0	0	0
CYB5RL	334.222	-0.702546	0.155314	-4.52339	6.08562e-06	0.000130632	489	382	471	360	365	253	258	245	313	201
MRPL37	3476.96	0.0793511	0.0899115	0.882546	0.377481	0.598816	3594	3162	3170	3332	3646	3175	3288	3937	3810	3651
SSBP3	2783.34	-0.209654	0.121369	-1.72742	0.084093	0.2245	2814	3086	2496	3056	3472	2836	2707	2159	2825	2379
ACOT11	88.8007	-0.130192	0.281369	-0.46271	0.643572	0.807389	127	88	58	105	83	63	65	68	105	121
FAM151A	3.17123	-1.29145	0.886919	-1.4561	0.145364	0.326841	4	7	4	4	0	3	2	1	2	0
MROH7	0.39837	-2.08475	3.10928	-0.670494	0.502543		0	2	0	1	0	0	0	0	0	0
TTC4	36.4836	-0.0699662	0.244635	-0.286003	0.774876	0.888853	37	40	38	41	28	35	25	37	33	45
PARS2	213.814	-0.191338	0.123689	-1.54693	0.121881	0.29006	189	230	257	219	242	213	213	189	180	200
TTC22	0						0	0	0	0	0	0	0	0	0	0
LEXM	0						0	0	0	0	0	0	0	0	0	0
DHCR24	9670.8	0.0963431	0.224013	0.430078	0.667139	0.823304	8601	5912	10399	8259	13566	12916	9772	10284	9695	7298
TMEM61	0.892158	-1.73112	2.80579	-0.616982	0.537247		0	0	5	0	0	0	1	0	0	0
BSND	0						0	0	0	0	0	0	0	0	0	0
PCSK9	487.702	-1.71831	0.361548	-4.75263	2.00787e-06	5.20108e-05	448	458	556	896	1379	215	391	201	176	151
USP24	2266.27	-0.10148	0.101113	-1.00363	0.315556	0.536715	2678	2413	2108	2146	2382	2259	2507	2047	2101	2016
PLPP3	26319.6	-0.367426	0.205451	-1.78839	0.0737128	0.205142	25769	30324	22913	37324	31934	27325	30507	18620	22850	15626
PRKAA2	134.299	0.846207	0.291639	2.90155	0.0037132	0.0223838	119	79	131	58	91	92	159	215	215	180
FYB2	2.94597	-0.0270175	1.2496	-0.021621	0.98275	0.992452	0	4	5	0	3	0	3	4	6	0
C8A	0						0	0	0	0	0	0	0	0	0	0
C8B	0.57421	-2.61773	3.08386	-0.848848	0.395966		1	0	0	3	0	0	0	0	0	0
DAB1	1328.76	-1.92988	0.407948	-4.73071	2.23731e-06	5.69083e-05	517	1956	2855	2410	2785	568	601	421	884	286
OMA1	533.314	-0.448733	0.103401	-4.33972	1.42663e-05	0.000259479	712	592	599	545	628	405	458	497	441	451
TACSTD2	130.826	-1.01281	0.654638	-1.54712	0.121833	0.29006	107	32	370	56	307	100	143	33	128	27
MYSM1	938.117	0.288619	0.102375	2.81925	0.00481363	0.0273414	923	933	825	721	818	1108	1087	1061	986	914
JUN	7413.84	0.357521	0.212198	1.68485	0.0920183	0.239105	10361	4761	5560	5078	6737	9460	9055	7317	8028	7777
FGGY	286.977	0.0974697	0.181874	0.53592	0.592014	0.772202	367	278	208	243	288	334	342	230	294	281
HOOK1	0.798855	1.60729	2.76896	0.580467	0.5616		0	0	0	0	1	4	0	2	0	0
CYP2J2	3.86908	2.30376	1.30926	1.75959	0.0784765	0.214344	6	0	0	0	0	8	9	2	4	7
C1orf87	0.960742	-3.35975	2.49366	-1.34732	0.177879		3	2	0	3	0	0	0	0	0	0
NFIA	409.261	-0.56123	0.318699	-1.761	0.0782382	0.214001	366	609	294	670	499	254	587	199	327	284
TM2D1	897.559	-0.153631	0.174682	-0.879491	0.379135	0.60025	587	1098	1048	926	1066	848	816	775	821	985
PATJ	358.848	0.215341	0.151482	1.42157	0.155152	0.341319	272	404	379	328	276	332	359	406	387	441
L1TD1	142.335	3.06603	1.38498	2.21377	0.0268445	0.0996432	7	113	0	1	28	335	3	522	113	296
KANK4	29.431	2.04516	0.668915	3.05743	0.00223244	0.0151593	27	14	3	1	9	63	15	34	30	92
USP1	1526.65	0.509295	0.119684	4.25533	2.08741e-05	0.000355216	1160	1128	1206	1376	1427	2020	1464	1963	1810	1707
DOCK7	3908.49	0.248172	0.0767107	3.23516	0.00121573	0.00957084	3552	3784	3424	3743	3361	4406	4631	4156	3770	4253
ANGPTL3	0.501718	0.589767	3.14093	0.187768	0.851058		0	2	0	0	0	0	2	0	0	0
ATG4C	438.846	-0.232204	0.120386	-1.92883	0.0537516	0.165582	537	472	517	385	457	396	350	435	408	427
FOXD3	0.198902	-1.08806	3.16075	-0.344242	0.730664		0	0	1	0	0	0	0	0	0	0
ALG6	310.86	0.188179	0.161808	1.16298	0.244839	0.45965	275	301	247	354	274	377	316	367	238	355
ITGB3BP	287.487	0.703582	0.221532	3.17598	0.00149329	0.011167	250	149	282	156	255	330	393	384	263	409
EFCAB7	217.431	-0.424134	0.156906	-2.70311	0.00686947	0.0355529	255	259	232	244	254	183	254	155	157	176
PGM1	3193.83	0.00922604	0.166435	0.0554332	0.955793	0.979714	2288	3640	4037	3299	2652	2819	2881	3283	3601	3433
ROR1	1545.2	-1.11474	0.366714	-3.03981	0.0023673	0.0158335	749	3151	2851	2777	1040	759	1241	977	819	1083
UBE2U	0.951955	-0.460776	2.80608	-0.164206	0.869569		5	0	0	0	0	0	0	2	0	1
CACHD1	1153.49	-0.736163	0.247291	-2.97691	0.00291172	0.0185087	1241	1079	1715	1724	1446	1308	873	546	982	615
RAVER2	375.266	-0.161426	0.34657	-0.46578	0.641373	0.805815	580	312	488	230	368	679	351	224	249	265
JAK1	15407.6	-0.0124122	0.162676	-0.0763	0.93918	0.97217	15747	16860	12839	15834	16088	18308	19783	13738	13109	11766
AK4	1194.75	1.1071	0.305592	3.62282	0.000291411	0.00309236	316	1087	533	1116	734	1359	1802	1452	1989	1554
DNAJC6	458.608	0.303591	0.266144	1.1407	0.253993	0.470504	567	244	478	318	443	664	351	383	500	633
LEPR	488.213	0.0155738	0.233284	0.0667591	0.946773	0.975612	480	357	398	524	666	704	453	383	360	553
LEPROT	6813.61	-0.335699	0.110116	-3.04859	0.00229919	0.0155253	6000	7506	8336	8308	7861	6256	6247	5272	6064	6280
PDE4B	261.509	-0.54767	0.312191	-1.75428	0.0793823	0.216155	158	205	461	303	423	181	153	302	207	216
SGIP1	842.133	0.445244	0.317422	1.40269	0.16071	0.349141	1212	468	347	508	1028	1009	996	996	810	1041
TCTEX1D1	77.4217	-0.377782	0.383169	-0.985941	0.324162	0.545918	86	50	92	54	153	32	49	81	91	81
INSL5	0.099451	-0.510993	3.16075	-0.161668	0.871567		0	0	0	0	0	0	0	0	0	0
WDR78	174.645	-0.381737	0.142952	-2.67038	0.00757651	0.0383358	176	214	214	193	189	154	180	118	158	145
MIER1	2090.81	-0.176956	0.0862032	-2.05278	0.040094	0.134035	2014	2109	2530	2172	2268	2026	2110	1987	1810	1877
SLC35D1	847.986	-0.171193	0.134624	-1.27163	0.203503	0.407415	678	1089	890	862	971	704	821	827	784	850
C1orf141	0						0	0	0	0	0	0	0	0	0	0
IL23R	0						0	0	0	0	0	0	0	0	0	0
IL12RB2	0.776157	0.0840588	2.23836	0.0375538	0.970043		1	0	0	0	1	2	1	0	0	0
SERBP1	10103.8	0.204778	0.0677016	3.02472	0.00248864	0.0164692	8970	9450	8822	10018	9677	10775	10136	11884	10572	10728
GADD45A	1453.09	0.0748237	0.189242	0.395386	0.692558	0.840496	1138	1479	1941	1495	1022	1214	1442	1851	1485	1459
GNG12	15199.3	-0.09939	0.1298	-0.765717	0.443845	0.655395	13862	15688	15535	15913	17614	16269	14774	11015	14225	17093
DIRAS3	35.9449	0.426639	0.710582	0.600408	0.548234	0.739968	3	41	63	17	26	36	51	10	15	92
WLS	1062.66	-1.33659	0.25387	-5.26486	1.40295e-07	5.63678e-06	1152	1727	1959	1556	1216	542	1021	450	460	538
RPE65	0						0	0	0	0	0	0	0	0	0	0
DEPDC1	927.473	2.35514	0.32944	7.14891	8.74717e-13	2.11369e-10	511	277	151	186	390	1887	1039	1877	1145	1809
LRRC7	9.13497	-0.204115	0.649438	-0.314295	0.753297	0.876796	6	10	18	1	11	4	10	5	6	15
LRRC40	843.395	0.375768	0.11285	3.32981	0.000869056	0.00738326	667	647	740	822	792	1028	815	879	1019	1020
SRSF11	4311.03	0.37675	0.0970978	3.88011	0.000104408	0.00134351	4075	3628	3604	3432	4014	5091	5256	4531	5302	4173
ANKRD13C	1798.52	-0.107556	0.0808727	-1.32995	0.183536	0.380688	1802	1813	1789	1839	2083	1945	1736	1618	1665	1691
HHLA3	494.809	-0.295548	0.137834	-2.14424	0.032014	0.113864	517	581	496	602	528	385	576	382	426	450
CTH	247.367	-0.399298	0.35388	-1.12834	0.259174	0.476256	145	505	305	169	280	178	224	293	250	120
PTGER3	282.494	0.00161553	0.872488	0.00185164	0.998523	0.999172	148	722	400	62	77	90	309	34	336	642
ZRANB2	1958.87	0.471026	0.0913555	5.15596	2.5233e-07	9.29883e-06	1794	1803	1623	1496	1491	2116	2289	2310	2513	2150
NEGR1	2422.39	0.32247	0.375456	0.858875	0.390409	0.61113	1818	1354	4852	1226	1512	2365	1593	3238	2809	3453
LRRIQ3	10.3701	0.602658	0.702182	0.858264	0.390746	0.611305	5	16	1	13	3	4	15	8	8	25
FPGT-TNNI3K	0.0917558	-0.510993	3.16075	-0.161668	0.871567		0	0	0	0	0	0	0	0	0	0
FPGT	391.091	-0.0694022	0.137518	-0.504678	0.613785	0.787296	427	344	390	388	450	372	308	347	429	450
TNNI3K	0						0	0	0	0	0	0	0	0	0	0
LRRC53	0						0	0	0	0	0	0	0	0	0	0
ERICH3	0.19695	1.22022	3.16075	0.386055	0.699456		0	0	0	0	0	0	0	0	0	1
CRYZ	1288.33	0.398747	0.388033	1.02761	0.304133	0.525369	1816	460	1456	1032	789	994	909	966	2284	2172
TYW3	1010.75	-0.137521	0.0796172	-1.72728	0.0841172	0.224524	1077	958	1093	1046	1118	1029	973	898	1017	894
LHX8	8.65724	-3.7099	1.58742	-2.33706	0.0194359	0.0784064	1	37	0	41	0	2	0	0	2	1
SLC44A5	3.32677	-0.214426	1.46424	-0.146442	0.883572	0.944461	0	8	3	0	5	8	0	4	3	0
ACADM	1004.59	-0.173614	0.142579	-1.21767	0.22335	0.432085	878	977	1082	1228	1158	964	850	1164	772	968
RABGGTB	1078.14	0.225919	0.130288	1.734	0.0829189	0.222525	819	1031	1086	1153	878	1064	1067	1381	1200	1097
MSH4	5.061	-0.957144	0.835646	-1.14539	0.252046	0.468512	1	6	11	8	4	6	1	7	0	1
ASB17	0						0	0	0	0	0	0	0	0	0	0
ST6GALNAC3	36.3132	-2.41049	0.523657	-4.60319	4.16076e-06	9.52358e-05	44	42	45	47	125	16	13	4	19	3
ST6GALNAC5	717.999	0.350333	0.496583	0.705487	0.480507	0.686932	1138	223	614	242	937	865	214	771	1063	1108
PIGK	3209.83	0.11355	0.10653	1.0659	0.28647	0.505755	3390	3170	2850	2523	3482	3421	3068	3367	3237	3585
AK5	5763.77	0.687519	0.26952	2.5509	0.0107444	0.0499513	7182	3216	4698	3190	3791	5982	4830	9754	6149	8841
ZZZ3	2011.56	-0.0901603	0.0762193	-1.18291	0.236846	0.45014	1886	2058	2262	2208	1956	2058	1825	1956	1973	1929
USP33	2578.51	-0.0262128	0.0697591	-0.375761	0.707094	0.849226	2507	2701	2459	2652	2689	2745	2658	2331	2433	2604
MIGA1	775.077	0.265253	0.13979	1.89751	0.0577607	0.174655	599	853	677	740	650	734	770	868	806	1049
NEXN	2029.98	0.0782276	0.42978	0.182018	0.855569	0.930373	608	2385	3415	1830	1635	779	1858	3548	1856	2381
FUBP1	2251.4	0.652918	0.0979492	6.66589	2.63063e-11	3.80317e-09	1959	1731	1728	1598	1732	2538	2462	3190	2712	2858
DNAJB4	1669.08	0.9788	0.246006	3.97877	6.92721e-05	0.00095652	845	1299	1393	1063	1016	1250	1779	2519	2285	3237
GIPC2	17.8443	1.70966	0.67607	2.52882	0.0114448	0.0525201	11	4	19	4	1	12	9	28	34	51
PTGFR	2479.86	-0.281984	0.618978	-0.455563	0.648704	0.811	5647	2738	650	1459	3111	3147	3407	816	2832	987
IFI44L	45.4654	-0.795718	0.405011	-1.96468	0.0494508	0.156231	38	97	45	61	45	12	52	28	39	33
IFI44	256.319	0.120079	0.325508	0.368897	0.712204	0.852461	441	248	174	121	242	219	213	313	366	221
ADGRL4	420.54	-0.38585	0.412197	-0.936081	0.349231	0.571814	417	770	236	504	453	321	364	102	403	631
ADGRL2	2403.66	0.184639	0.198898	0.928308	0.353248	0.575656	2720	2100	2760	1598	2069	3267	2831	2289	1802	2595
TTLL7	630.09	0.745018	0.303864	2.45181	0.0142138	0.0616161	932	447	316	291	366	774	858	827	868	618
PRKACB	1988.58	-0.149081	0.10266	-1.45218	0.146453	0.328243	1844	2129	2261	2022	2198	1633	1744	2156	1892	2002
SAMD13	10.2023	-0.861455	0.795285	-1.0832	0.278719	0.4967	7	6	5	15	30	8	19	1	3	3
DNASE2B	0.183512	-1.08806	3.16075	-0.344242	0.730664		1	0	0	0	0	0	0	0	0	0
RPF1	1097.87	0.0174604	0.0855764	0.204033	0.838328	0.922177	1076	1033	1148	1145	1051	1055	959	1196	1148	1162
GNG5	3702.23	-0.0769851	0.113432	-0.678691	0.497334	0.701034	3413	4160	3735	4327	3367	3315	3298	4216	3787	3399
SPATA1	11.7026	0.500987	0.495828	1.01041	0.312301	0.533701	11	7	6	14	7	20	9	17	16	4
CTBS	1202.98	0.00997131	0.129354	0.0770854	0.938556	0.971762	920	1388	1132	1346	1205	1103	1124	1226	1224	1356
SSX2IP	702.667	0.0635458	0.425228	0.149439	0.881207	0.943513	1007	1317	233	393	483	500	450	778	830	1032
LPAR3	13.1676	2.43979	1.15869	2.10565	0.0352348	0.121881	16	0	0	0	3	10	5	20	41	33
MCOLN2	9.72365	1.63596	0.940117	1.74016	0.0818303	0.220889	0	8	3	5	5	24	18	0	9	20
MCOLN3	71.1883	-0.0500762	0.452806	-0.110591	0.911941	0.958928	111	38	110	68	32	116	70	28	83	50
WDR63	97.7031	0.104655	0.343077	0.305047	0.76033	0.88101	103	130	98	76	61	80	196	73	87	68
SYDE2	115.462	-0.113754	0.19271	-0.590285	0.554999	0.74488	94	115	106	166	117	108	107	135	99	103
C1orf52	703.321	-0.0364433	0.181891	-0.200358	0.841201	0.923595	441	846	724	867	680	729	681	617	781	662
BCL10	1035.87	0.224461	0.0908962	2.46942	0.0135331	0.0593501	1012	814	988	943	1017	1135	1046	1152	1205	1041
DDAH1	14829.1	0.636422	0.215137	2.95822	0.0030942	0.0194801	7205	12225	16511	11280	10828	14395	16169	18748	17243	23682
CCN1	51651.8	-0.00706577	0.136391	-0.0518053	0.958684	0.980861	37148	51244	61112	58467	50919	50571	47177	53427	55661	50787
ZNHIT6	1369.16	0.27005	0.109351	2.46956	0.013528	0.059347	1005	1284	1494	1218	1204	1447	1504	1568	1519	1444
COL24A1	57.6361	1.05403	0.588262	1.79176	0.0731708	0.204407	12	25	81	13	53	83	25	145	89	45
ODF2L	756.342	0.393406	0.099442	3.95614	7.61717e-05	0.0010349	698	750	646	603	571	897	825	850	801	918
CLCA2	81.0437	-0.628264	0.442622	-1.41942	0.155778	0.342338	124	136	74	110	46	104	72	36	83	20
CLCA1	0.791776	1.59201	2.77038	0.574652	0.565527		0	0	0	0	1	2	3	0	0	0
CLCA4	0						0	0	0	0	0	0	0	0	0	0
SH3GLB1	6024.57	0.229645	0.0688439	3.33574	0.000850726	0.00725648	5709	5458	5755	5107	5699	6640	5917	7048	6454	6455
SELENOF	5796.05	-0.0414994	0.113588	-0.36535	0.71485	0.853752	4579	5694	6716	6402	6003	5774	5165	6027	5688	5907
HS2ST1	1494.75	-0.159072	0.0950003	-1.67443	0.0940454	0.242941	1768	1542	1564	1503	1506	1650	1260	1380	1369	1402
LINC02801	0						0	0	0	0	0	0	0	0	0	0
LMO4	2753.43	-0.15578	0.217655	-0.71572	0.474164	0.681788	1658	3944	2603	3579	2722	2102	2631	2897	2519	2873
PKN2	2047.96	0.00613148	0.0802673	0.0763883	0.93911	0.972157	2250	1983	1899	1939	2144	2266	2060	2049	1937	1947
GTF2B	828.389	-0.0674751	0.0831251	-0.81173	0.416947	0.63409	756	823	943	855	860	780	824	835	845	759
KYAT3	1208.13	-0.057696	0.232543	-0.248109	0.80405	0.904349	1047	1759	958	938	1457	1465	873	1261	892	1426
RBMXL1	597.856	-0.0364471	0.122273	-0.29808	0.765642	0.883454	542	557	623	646	656	501	550	679	673	546
GBP3	1702.11	-0.401871	0.222942	-1.80258	0.0714538	0.201038	1950	1287	2014	2214	2221	1892	1094	1979	1176	1190
GBP1	1578.4	0.301203	0.181115	1.66305	0.0963024	0.24701	1120	1438	1762	1333	1416	1165	1874	1953	2107	1612
GBP2	886.843	-0.501739	0.172773	-2.90403	0.00368389	0.0222626	1409	984	1019	828	955	579	875	736	820	659
GBP7	1.08294	-2.06768	2.21067	-0.935318	0.349625		0	0	0	4	3	1	0	0	1	0
GBP4	45.1892	-0.725003	0.580373	-1.2492	0.211592	0.417872	49	52	51	31	96	21	13	10	30	94
GBP5	44.4667	-0.0412821	0.513024	-0.0804681	0.935865	0.970798	78	35	9	66	34	50	40	20	34	72
GBP6	0						0	0	0	0	0	0	0	0	0	0
LRRC8B	73.6866	0.315378	0.362322	0.870434	0.384063	0.605163	55	53	97	39	82	56	63	134	104	49
LRRC8C	332.949	0.470862	0.134173	3.50938	0.00044916	0.00438151	335	247	302	242	266	357	343	442	414	376
LRRC8D	987.287	-0.228222	0.223307	-1.02201	0.306777	0.527511	1113	1263	1028	653	1266	642	759	1127	877	1139
ZNF326	926.294	0.253566	0.102366	2.47706	0.013247	0.0585199	736	764	952	893	878	1068	985	1054	892	1035
BARHL2	0						0	0	0	0	0	0	0	0	0	0
ZNF644	1313.58	0.0329083	0.0848356	0.387907	0.698085	0.843557	1214	1355	1304	1251	1367	1441	1279	1218	1235	1467
HFM1	5.91134	0.361564	0.772365	0.468126	0.639694	0.804912	7	1	3	1	11	8	13	4	3	3
CDC7	285.825	0.702796	0.25098	2.8002	0.00510704	0.0285855	288	146	139	253	260	432	397	375	249	316
TGFBR3	8424.28	0.118078	0.3723	0.317157	0.751125	0.875743	12109	5255	6183	6612	10237	12939	13899	3170	7366	6468
BRDT	0						0	0	0	0	0	0	0	0	0	0
EPHX4	6.01557	-0.0179519	0.923533	-0.0194382	0.984491	0.993478	1	8	1	6	11	4	3	4	0	17
SETSIP	1.25597	-1.66849	1.78175	-0.936432	0.349051		3	0	1	3	0	2	0	0	0	0
BTBD8	13.6587	-0.471489	0.497659	-0.947414	0.343428	0.565857	9	12	27	22	7	8	11	17	11	7
KIAA1107	136.676	-0.449463	0.186306	-2.4125	0.0158436	0.0671159	163	192	158	161	113	102	144	95	117	118
C1orf146	0.707628	1.34893	1.90874	0.706714	0.479744		0	1	0	0	0	2	0	0	1	1
GLMN	220.201	0.010547	0.154461	0.0682828	0.945561	0.975089	172	208	201	243	271	239	227	234	183	220
RPAP2	780.201	-0.188042	0.0822439	-2.2864	0.0222309	0.0865844	787	927	764	854	820	781	727	694	742	701
GFI1	3.05638	-0.617409	0.959945	-0.643171	0.520113	0.719238	3	5	3	3	1	2	0	4	0	5
EVI5	746.213	-0.198163	0.112637	-1.75931	0.0785241	0.214439	661	799	927	828	769	682	759	720	700	610
RPL5	26848	-0.318118	0.0963021	-3.30334	0.000955418	0.00796143	25981	27063	31742	34184	30007	23100	23667	25037	25632	22061
DIPK1A	2907.71	0.542258	0.139192	3.89576	9.78904e-05	0.00127175	2456	1958	2320	2066	3036	3017	3642	3484	3919	3176
MTF2	309.231	0.184493	0.152419	1.21044	0.226112	0.43555	243	270	288	308	337	293	293	426	335	296
TMED5	2918.19	0.256201	0.100179	2.55744	0.0105446	0.0492499	2399	2678	2898	2693	2628	2977	3501	3326	2655	3420
CCDC18	262.111	1.34382	0.158579	8.47412	2.36859e-17	2.67098e-14	189	130	131	146	141	318	347	350	410	453
DR1	2783.65	0.0723339	0.061646	1.17338	0.240645	0.454953	2539	2841	2669	2837	2682	2695	2938	2993	2740	2898
FNBP1L	873.674	-0.376357	0.29582	-1.27225	0.203284	0.407252	396	1116	1234	1157	1030	812	908	479	663	937
BCAR3	2488.3	0.472513	0.110077	4.29259	1.76602e-05	0.000310217	2295	2390	2044	1824	1866	3075	2717	3233	2612	2822
DNTTIP2	1803.54	0.290421	0.0645893	4.49643	6.91041e-06	0.000145024	1493	1710	1567	1747	1595	2022	1979	1963	1927	2027
GCLM	2324.66	0.676294	0.148664	4.54914	5.38659e-06	0.000118638	1181	1929	2080	1931	1825	3049	2714	2885	2865	2783
ABCA4	20.5221	0.452306	0.624201	0.724616	0.468687	0.677608	5	10	49	13	7	24	15	36	13	28
ARHGAP29	7730.85	0.494123	0.281732	1.75388	0.0794519	0.216295	5668	3281	11367	4859	6921	10648	9806	8861	8452	7440
ABCD3	1829.53	0.470721	0.122272	3.84978	0.000118226	0.00149573	1326	1560	1492	1565	1723	2357	1680	2357	1991	2239
F3	12447.2	1.54057	0.24867	6.19523	5.82004e-10	5.37956e-08	6793	7915	7898	4780	4453	11375	16271	26159	22084	16739
SLC44A3	79.7669	0.239028	0.298512	0.800733	0.423286	0.639041	68	115	77	57	46	68	87	126	85	63
CNN3	9723.64	-0.0354801	0.202721	-0.175019	0.861064	0.93293	7534	12635	10838	10444	7763	6685	8411	11945	11574	9404
ALG14	411.108	0.377408	0.120345	3.13605	0.00171238	0.0123994	396	310	333	338	408	424	425	448	523	501
TLCD4	72.4598	1.61852	0.581807	2.78188	0.00540455	0.0297975	105	28	7	16	19	60	102	125	116	141
TLCD4-RWDD3	4.00884	0.979153	0.879387	1.11345	0.265515	0.482509	3	1	0	5	2	2	7	8	6	1
RWDD3	169.153	0.070565	0.200153	0.352556	0.724421	0.860082	195	160	137	153	178	147	166	127	245	179
PTBP2	425.954	0.399179	0.193269	2.06541	0.0388841	0.131047	403	300	373	326	432	671	535	385	460	369
DPYD	2657.59	-0.150033	0.149682	-1.00235	0.316175	0.53739	3216	2657	2283	2734	3086	2962	2728	1858	2672	2376
SNX7	2644.27	0.172376	0.118492	1.45475	0.14574	0.327469	2771	2026	2648	2218	2767	2917	3051	2452	2897	2691
PLPPR5	0.597555	-2.67085	3.08179	-0.866657	0.38613		0	3	0	2	0	0	0	0	0	0
PLPPR4	387.587	-1.10784	0.426777	-2.59583	0.00943616	0.045216	620	328	916	152	628	150	224	163	298	391
PALMD	87.6872	0.49325	0.439954	1.12114	0.262228	0.479279	60	79	144	34	46	66	67	107	76	194
FRRS1	225.741	-0.648389	0.290506	-2.23193	0.0256195	0.0963221	217	415	333	222	189	126	259	186	190	116
AGL	976.287	-0.0607327	0.122829	-0.49445	0.620988	0.79214	961	1074	1186	829	932	1044	880	910	875	1067
SLC35A3	912.838	0.132207	0.122058	1.08315	0.27874	0.4967	776	831	1077	798	871	1015	866	839	1031	1020
MFSD14A	3017.83	-0.278563	0.148975	-1.86987	0.061502	0.181967	2674	3467	4505	2963	2931	2933	2896	2626	2502	2677
SASS6	233.347	0.051425	0.302768	0.16985	0.865128	0.93522	151	232	429	169	162	223	210	241	194	317
TRMT13	328.808	0.0315725	0.195767	0.161276	0.871876	0.938852	239	374	459	289	263	313	354	321	290	382
LRRC39	10.5959	0.213407	0.634677	0.336245	0.736686	0.867213	4	12	16	3	11	20	17	4	9	4
DBT	728.506	-0.351718	0.0883905	-3.97914	6.9166e-05	0.000955835	798	939	779	745	821	685	646	612	621	634
RTCA	1519.23	0.0860937	0.118499	0.726538	0.467509	0.676363	1239	1665	1517	1646	1300	1376	1546	1726	1491	1680
CDC14A	89.7149	-0.358425	0.337565	-1.0618	0.288328	0.507839	101	101	137	62	101	74	59	81	39	137
GPR88	0						0	0	0	0	0	0	0	0	0	0
VCAM1	40.1217	-0.546212	0.529913	-1.03076	0.302654	0.523562	16	38	109	41	32	18	19	36	26	62
EXTL2	1133.99	-0.121048	0.106064	-1.14127	0.253756	0.470284	1301	1112	1275	943	1274	1108	1035	1111	1060	1116
SLC30A7	1327.08	-0.243106	0.153451	-1.58426	0.113134	0.277503	1050	1493	1814	1520	1313	1225	1205	1400	1203	1041
DPH5	877.493	-0.400237	0.126501	-3.16391	0.00155665	0.0115132	844	976	1197	1084	890	791	792	772	794	631
S1PR1	1059.07	-0.0425038	0.467222	-0.0909713	0.927515	0.967326	1295	831	203	805	2236	1255	538	987	1121	1314
OLFM3	0						0	0	0	0	0	0	0	0	0	0
COL11A1	674.618	0.472765	1.30558	0.362112	0.717269	0.855356	21	1397	1160	157	88	6	368	2655	136	755
LOC101928436	0						0	0	0	0	0	0	0	0	0	0
RNPC3	292.495	0.128941	0.115767	1.1138	0.265364	0.482441	281	285	289	293	247	346	268	294	339	278
AMY2B	31.1626	0.506336	0.343081	1.47585	0.139984	0.318814	24	39	22	15	26	57	26	37	28	32
AMY2A	0.0963209	-0.510993	3.16075	-0.161668	0.871567		0	0	0	0	0	0	0	0	0	0
AMY1A	0						0	0	0	0	0	0	0	0	0	0
AMY1B	1.50654	4.07426	3.04935	1.33611	0.181514		0	0	0	0	0	15	0	0	0	0
AMY1C	0.200872	1.22022	3.16075	0.386055	0.699456		0	0	0	0	0	2	0	0	0	0
PRMT6	635.482	-0.0971391	0.138918	-0.699257	0.484391	0.689687	630	713	602	639	698	476	664	667	525	736
NTNG1	577.161	0.119059	0.857092	0.138911	0.889521	0.947959	1380	722	156	93	413	130	764	448	160	1500
VAV3	21.6829	-0.430122	0.647198	-0.66459	0.506312	0.707967	54	26	14	9	19	14	7	26	4	39
SLC25A24	2598.32	0.299973	0.0999856	3.00017	0.00269833	0.017548	2637	2311	2247	2196	2252	3222	2583	2620	2718	3191
NBPF4	0.414639	2.20919	3.10972	0.710414	0.477447		0	0	0	0	0	0	0	0	2	1
NBPF6	0.387991	-2.05092	3.11123	-0.6592	0.509768		0	0	0	1	1	0	0	0	0	0
FAM102B	1042.04	-0.146622	0.202534	-0.723938	0.469104	0.677723	1267	1238	610	1134	1224	844	1016	1081	1138	864
HENMT1	199.114	0.0915331	0.165522	0.552997	0.580266	0.763687	148	197	230	210	176	234	197	181	174	239
PRPF38B	1662.1	0.375542	0.0956196	3.92746	8.58495e-05	0.00114162	1628	1415	1321	1327	1541	1853	1939	1838	2082	1674
FNDC7	0.779185	0.0357717	3.06379	0.0116756	0.990684		0	0	0	0	3	0	0	0	0	3
STXBP3	1523.12	0.321255	0.0917422	3.50172	0.000462267	0.00448866	1397	1487	1424	1221	1240	1538	1758	1573	1810	1779
AKNAD1	8.7176	-0.226338	0.764047	-0.296236	0.76705	0.884025	22	6	13	2	1	2	7	8	15	6
GPSM2	1286.87	1.0333	0.370958	2.78549	0.00534464	0.029602	1610	652	1062	326	572	1330	1274	2445	1996	1598
CLCC1	859.033	0.357682	0.136802	2.6146	0.00893311	0.0434456	613	920	786	776	668	1097	867	983	844	1031
WDR47	891.074	0.205553	0.100945	2.03628	0.0417225	0.138028	819	903	892	854	669	892	992	946	936	1003
TAF13	664.643	0.359338	0.207313	1.73332	0.0830394	0.222742	385	794	702	556	472	751	647	883	632	820
TMEM167B	2107.78	0.0924834	0.0792212	1.16741	0.243046	0.457605	1961	1872	2299	1910	2156	2146	2106	2286	2220	2116
C1orf194	0.498064	1.59196	3.11205	0.511546	0.608968		0	0	0	0	0	4	0	0	0	0
KIAA1324	62.1574	0.181809	0.360977	0.503659	0.614501	0.787924	85	31	66	54	52	122	53	50	58	45
SARS1	10463.4	-0.302675	0.179613	-1.68515	0.0919593	0.239105	7050	12027	13502	13597	11606	8894	9500	10185	10396	7871
CELSR2	31.7427	0.470829	0.417723	1.12713	0.259687	0.476673	37	34	35	7	17	30	41	31	30	50
PSRC1	501.458	1.57691	0.198412	7.94765	1.90077e-15	1.03714e-12	333	214	185	232	291	765	599	927	618	845
MYBPHL	0.192642	-1.08806	3.16075	-0.344242	0.730664		0	0	0	0	1	0	0	0	0	0
SORT1	1042.76	0.916349	0.402997	2.27383	0.022976	0.0887914	980	1053	803	420	352	1122	1450	1614	452	2175
PSMA5	2019.05	0.100144	0.109415	0.915269	0.36005	0.581668	1594	1874	2155	2013	2107	1887	2034	2391	2084	2048
SYPL2	229.048	-2.75316	0.596653	-4.61434	3.94346e-06	9.12498e-05	55	282	728	484	444	141	53	20	32	47
ATXN7L2	193.199	-0.498484	0.168683	-2.95514	0.00312523	0.0196372	182	210	270	205	262	175	178	164	160	122
CYB561D1	620.727	-0.0806838	0.111244	-0.725287	0.468276	0.677172	668	632	552	756	578	573	644	632	617	549
AMIGO1	152.037	-0.245687	0.485606	-0.505938	0.6129	0.786942	248	81	75	147	271	157	69	49	236	183
GPR61	0						0	0	0	0	0	0	0	0	0	0
GNAI3	4787.56	0.351568	0.069142	5.08472	3.68172e-07	1.27325e-05	4456	3923	3918	4252	4483	5373	5166	5772	5157	5371
GNAT2	8.9601	-0.401691	0.536792	-0.748317	0.454269	0.665278	3	12	13	9	11	3	8	8	6	11
AMPD2	2834.93	0.313181	0.11828	2.64781	0.00810162	0.0403412	2984	2391	2200	2195	2868	3219	2962	3456	3206	2862
GSTM4	643.139	-0.169215	0.225598	-0.750073	0.45321	0.664197	936	479	624	701	661	467	422	679	800	658
GSTM2	859.149	-0.21271	0.202709	-1.04934	0.294023	0.514017	1051	1000	977	830	751	751	960	535	1085	646
GSTM1	335.2	0.0394565	1.53945	0.0256302	0.979552	0.991049	24	666	948	6	5	14	17	637	1012	16
GSTM5	448.282	-1.06766	0.538134	-1.984	0.0472555	0.151044	257	612	1361	573	230	73	584	317	252	219
GSTM3	2191.1	-0.681977	0.281506	-2.4226	0.0154097	0.0656506	2248	1940	3903	3119	2285	1834	2695	1268	1630	983
EPS8L3	0.195772	-1.08806	3.16075	-0.344242	0.730664		0	0	0	0	0	0	0	0	0	0
CSF1	10971.3	-0.482556	0.213354	-2.26176	0.0237123	0.0907571	10033	15660	16678	11514	10057	6401	7929	9455	12366	9613
AHCYL1	6573.52	0.00502618	0.0929177	0.0540929	0.956861	0.980333	5724	7128	7492	6288	6177	6605	6300	6852	6960	6204
STRIP1	1568.26	0.00232223	0.105231	0.0220679	0.982394	0.992427	1225	1624	1662	1715	1607	1528	1498	1639	1532	1647
ALX3	138.642	-0.639591	0.195791	-3.26671	0.00108807	0.00878504	133	177	221	140	170	93	123	84	122	117
UBL4B	35.1485	-6.07917	1.99739	-3.04356	0.00233798	0.0156932	0	74	259	11	0	0	0	0	2	2
SLC6A17	61.8112	0.658569	0.658608	0.999941	0.317339	0.538561	7	94	54	44	38	62	74	40	15	185
KCNC4	602.481	0.561156	0.217923	2.57501	0.0100236	0.0474263	364	641	502	465	460	747	762	525	538	1016
RBM15	138.826	0.0301045	0.2076	0.145012	0.884701	0.944862	116	126	101	141	200	150	160	134	139	116
SLC16A4	532.687	0.664938	0.311083	2.13749	0.0325578	0.115164	661	406	218	219	553	598	736	498	752	680
LAMTOR5	2109.88	-0.105129	0.0659933	-1.59303	0.111154	0.274078	2281	2003	2162	2300	2185	1966	1989	1945	2158	2106
PROK1	0.10151	-0.510993	3.16075	-0.161668	0.871567		0	1	0	0	0	0	0	0	0	0
KCNA10	0						0	0	0	0	0	0	0	0	0	0
KCNA2	1.20412	0.0121964	2.20239	0.00553778	0.995582		0	4	0	1	0	0	3	2	0	0
KCNA3	37.0963	-0.285765	0.614217	-0.465251	0.641752	0.806002	18	19	92	41	32	51	39	5	20	50
CD53	0.2948	-1.65211	3.13782	-0.526516	0.59853		0	0	0	1	0	0	0	0	0	0
LRIF1	622.728	-0.117451	0.141896	-0.827726	0.407826	0.626486	558	713	667	645	654	453	525	635	678	693
DRAM2	1657.67	-0.35021	0.112878	-3.10257	0.0019185	0.0135327	1580	1805	2130	2138	1635	1516	1475	1325	1496	1472
CEPT1	1152.02	-0.284224	0.120801	-2.35283	0.0186311	0.0758288	965	1303	1447	1405	1204	1034	1046	966	1056	1090
DENND2D	252.987	-0.637542	0.409932	-1.55524	0.119889	0.28716	184	317	582	323	131	213	263	95	137	279
CHI3L2	14.0629	-3.13504	1.07107	-2.92701	0.00342235	0.0210896	5	39	15	49	15	10	0	0	4	0
CHIA	0.0963209	-0.510993	3.16075	-0.161668	0.871567		0	0	0	0	0	0	0	0	0	0
PIFO	66.7199	-1.21146	0.30683	-3.94829	7.87099e-05	0.00106001	97	121	100	93	52	48	48	24	27	52
OVGP1	28.0142	-0.914195	0.376271	-2.42962	0.0151148	0.064742	31	43	36	19	52	20	29	12	13	21
WDR77	1420.73	0.380382	0.0978485	3.88745	0.000101301	0.00131002	1108	1260	1174	1381	1248	1645	1538	1834	1420	1596
ATP5PB	4530.31	0.0973759	0.0687431	1.41652	0.156623	0.343704	4681	4199	4136	4242	4626	4452	4518	5054	4839	4552
C1orf162	8.26795	0.239506	0.455794	0.52547	0.599256	0.777571	7	7	7	7	7	9	11	5	9	8
TMIGD3	1.7755	1.49078	1.41361	1.05459	0.291613		4	0	0	0	0	2	3	2	2	2
ADORA3	0.200872	1.22022	3.16075	0.386055	0.699456		0	0	0	0	0	2	0	0	0	0
RAP1A	3385.19	0.192928	0.0588506	3.27827	0.00104447	0.00853073	3329	3061	2973	3153	3275	3628	3421	3519	3786	3700
INKA2	564.153	1.15453	0.2871	4.02133	5.78698e-05	0.000825352	325	241	467	372	341	671	800	458	606	1356
DDX20	900.109	0.112481	0.141628	0.7942	0.427079	0.642308	604	838	941	1032	908	953	979	916	887	939
KCND3	188.357	-1.76078	0.609229	-2.89018	0.00385025	0.0231015	26	317	516	398	195	119	136	25	50	97
CTTNBP2NL	2341.86	0.195053	0.106924	1.82421	0.0681196	0.19434	1876	2382	2228	2276	2155	2485	2689	2350	2131	2841
WNT2B	75.6952	-0.405531	0.389404	-1.04141	0.297683	0.518426	97	99	42	77	114	73	108	60	59	23
ST7L	327.202	-0.0321758	0.182817	-0.176	0.860294	0.932569	331	340	361	395	226	283	293	425	321	294
CAPZA1	8723.73	0.28711	0.047493	6.04531	1.49126e-09	1.15181e-07	7429	8182	7801	8012	7867	9352	9520	9465	9541	10063
MOV10	1846.48	0.30224	0.129341	2.33677	0.0194512	0.0784121	2016	1350	1621	1480	1799	1838	2073	2067	2326	1890
RHOC	14885.4	0.247132	0.107348	2.30215	0.0213266	0.0842456	12631	13289	11557	15807	14782	14492	15941	17893	15684	16774
PPM1J	29.9797	0.10069	0.408876	0.24626	0.805481	0.9049	23	30	7	41	41	33	31	36	21	31
TAFA3	3.77507	-1.43612	1.03718	-1.38463	0.166164	0.356322	3	14	0	4	4	2	0	2	2	3
SLC16A1	2246.2	0.0378025	0.208918	0.180944	0.856411	0.930691	1545	3207	1837	2500	1992	2047	1873	2929	2307	2219
LRIG2	446.153	-0.41297	0.111584	-3.70097	0.000214778	0.00242359	529	540	441	474	561	358	398	370	439	347
MAGI3	512.508	0.0839928	0.16039	0.523677	0.600503	0.778592	626	511	411	465	471	654	534	420	469	558
PHTF1	1067.87	-0.0103531	0.1428	-0.0725007	0.942203	0.973649	1110	1164	1055	851	1177	1360	1051	950	1048	908
RSBN1	561.803	0.137726	0.105008	1.31158	0.189662	0.388712	549	534	537	462	591	679	601	541	570	549
PTPN22	24.0828	0.0225801	0.815658	0.0276833	0.977915	0.990585	51	5	4	11	46	10	9	73	13	14
BCL2L15	2.48516	-1.3098	1.50157	-0.872289	0.383051	0.604074	0	6	1	0	9	2	0	0	2	2
AP4B1	278.16	0.285845	0.169666	1.68475	0.0920374	0.239105	264	233	215	232	307	228	299	393	293	312
DCLRE1B	460.276	0.594234	0.155004	3.83367	0.000126243	0.00157944	329	422	301	436	344	592	499	595	440	640
HIPK1	2021.56	-0.0463911	0.1179	-0.39348	0.693965	0.840981	1539	2241	2230	2146	2112	2005	1878	2174	1921	1964
OLFML3	18142.7	0.0684024	0.175121	0.390601	0.696092	0.842374	21347	14224	13731	16573	22685	18514	19714	16713	22416	15505
SYT6	0.782462	0.086173	2.23928	0.0384824	0.969303		1	0	0	1	0	0	1	2	0	0
TRIM33	1316.15	0.200168	0.0663142	3.01848	0.00254046	0.0167467	1223	1346	1210	1131	1214	1373	1424	1445	1429	1362
BCAS2	978.755	0.09102	0.0882424	1.03148	0.302317	0.523194	846	943	1019	993	937	937	934	1109	997	1069
DENND2C	142.93	0.412965	0.171711	2.405	0.0161725	0.0681849	128	126	102	136	118	160	211	161	158	124
AMPD1	0.290941	-1.63552	3.13908	-0.521017	0.602355		0	1	0	0	0	0	0	0	0	0
NRAS	2779.28	0.343529	0.0905101	3.79547	0.000147362	0.00178428	2419	2410	2380	2528	2509	3258	2572	3435	3274	3003
CSDE1	27075.6	0.0228446	0.0764739	0.298724	0.765151	0.883328	24145	29474	28778	26691	25217	26515	28161	26444	26475	28853
SIKE1	1264.88	-0.295365	0.0845389	-3.49383	0.000476142	0.00458653	1213	1465	1352	1397	1541	1186	1172	1150	1075	1094
SYCP1	0.393901	2.1438	3.11354	0.68854	0.491113		0	0	0	0	0	0	0	0	0	3
TSHB	0						0	0	0	0	0	0	0	0	0	0
TSPAN2	233.382	0.78379	0.84472	0.927869	0.353475	0.575847	5	417	77	276	80	323	421	221	120	388
NGF	995.935	0.464246	0.225094	2.06246	0.0391642	0.131676	665	834	1295	774	615	813	1101	1361	1167	1329
VANGL1	1733.58	0.207129	0.0890025	2.32722	0.0199535	0.0800934	1524	1881	1600	1554	1486	1883	1708	1904	1805	1986
CASQ2	0.689327	2.94894	3.07649	0.958542	0.337789		0	0	0	0	0	0	0	0	0	6
NHLH2	0.20447	1.22022	3.16075	0.386055	0.699456		0	0	0	0	0	0	0	2	0	0
SLC22A15	443.561	-0.181826	0.244599	-0.743362	0.457262	0.667754	382	428	738	523	284	505	376	463	348	385
MAB21L3	5.35878	0.182972	0.763157	0.239757	0.810519	0.907717	9	4	5	5	0	8	1	4	6	7
ATP1A1	10323.8	-0.01146	0.0857066	-0.133712	0.89363	0.949601	9622	11667	9596	10868	10070	10074	9758	11498	9747	10334
CD58	302.927	0.232613	0.165217	1.40792	0.159154	0.346918	280	231	364	278	236	320	321	350	383	260
IGSF3	275.848	0.87757	0.569773	1.54021	0.123509	0.292258	362	34	177	87	310	546	365	127	562	184
CD2	0						0	0	0	0	0	0	0	0	0	0
PTGFRN	1939.68	-1.23582	0.402529	-3.07015	0.00213953	0.0146637	954	1670	4816	2913	3260	794	1654	1488	1250	592
CD101	2.99458	-0.521819	1.12678	-0.463108	0.643287	0.807211	0	1	7	3	3	0	5	0	4	1
TTF2	562.367	0.46057	0.145115	3.17383	0.00150441	0.0112399	574	460	398	504	427	621	596	720	543	775
TRIM45	72.5071	-0.0825604	0.300351	-0.274879	0.783409	0.893908	99	40	97	46	88	63	61	61	89	76
VTCN1	0						0	0	0	0	0	0	0	0	0	0
MAN1A2	2739.33	0.0539195	0.0914731	0.589457	0.555555	0.745396	2530	2587	2983	2392	2947	3056	2760	2859	2575	2700
TENT5C	113.505	0.419108	0.423462	0.989718	0.322312	0.543885	208	87	83	26	79	114	148	136	151	98
GDAP2	570.134	-0.00932276	0.0716367	-0.130139	0.896456	0.950887	528	586	601	579	564	548	587	568	559	577
WDR3	1050.44	0.240745	0.0907732	2.65216	0.0079979	0.0399305	880	1022	1053	996	863	1083	1124	1268	1101	1110
SPAG17	13.0466	1.19091	0.856571	1.39032	0.16443	0.353995	5	0	15	1	16	15	5	13	13	43
TBX15	2233.24	-0.0930879	0.205205	-0.453633	0.650093	0.811781	1561	2698	1573	3182	2511	2210	2319	2002	2220	2052
WARS2	634.202	-0.127212	0.181124	-0.702345	0.482464	0.68824	636	438	630	756	847	673	604	501	679	572
HAO2	1.2845	-3.77485	1.86397	-2.02516	0.0428507		1	6	1	2	0	0	0	0	0	0
HSD3B2	0						0	0	0	0	0	0	0	0	0	0
HSD3B1	0						0	0	0	0	0	0	0	0	0	0
ZNF697	538.157	0.0901749	0.213132	0.423095	0.672226	0.82678	275	599	539	591	601	605	558	582	448	579
PHGDH	5161.51	-0.717639	0.210883	-3.40301	0.000666476	0.0059806	3403	6776	7473	6466	7977	3850	3363	4357	4359	3587
HMGCS2	0						0	0	0	0	0	0	0	0	0	0
REG4	0						0	0	0	0	0	0	0	0	0	0
NBPF7	0						0	0	0	0	0	0	0	0	0	0
ADAM30	0						0	0	0	0	0	0	0	0	0	0
NOTCH2	10463.4	0.128185	0.153505	0.835057	0.403685	0.622956	10874	11713	9416	9268	8721	11861	14407	9196	9721	9452
FAM72B	60.0141	2.48355	0.359504	6.90827	4.90615e-12	8.64454e-10	25	18	17	11	17	109	43	128	89	137
FCGR1B	0.200872	1.22022	3.16075	0.386055	0.699456		0	0	0	0	0	2	0	0	0	0
SRGAP2C	999.887	-0.254576	0.227403	-1.11949	0.26293	0.479976	959	924	1343	1015	1195	1093	1149	624	1110	581
FAM72D	30.3254	1.76622	0.383578	4.60459	4.13286e-06	9.47254e-05	14	12	11	12	17	78	21	49	45	39
NBPF9	710.056	-0.112457	0.114519	-0.981993	0.326103	0.547878	900	637	657	757	734	642	731	658	714	665
PDE4DIP	7580.82	0.104368	0.273875	0.38108	0.703144	0.846646	7078	8137	6651	8812	5854	12222	7744	3982	5522	9803
NOTCH2NLA	402.204	-0.101205	0.166877	-0.606467	0.544205	0.737184	431	364	464	483	338	297	398	397	353	493
NBPF10	1177.96	-0.147813	0.136821	-1.08034	0.279989	0.498027	1546	1216	1037	1167	1224	1029	1362	988	1134	1074
HJV	1.09258	-0.741561	2.73767	-0.270874	0.786488		0	0	2	0	3	0	0	4	0	0
TXNIP	5228.57	-0.86685	0.213752	-4.0554	5.00481e-05	0.000731689	7356	7991	7730	6886	3803	2954	4671	3112	3676	4101
POLR3GL	821.827	-0.0989185	0.107026	-0.924251	0.355356	0.577698	1009	765	886	787	801	820	798	693	829	827
ANKRD34A	155.564	0.25963	0.323434	0.80273	0.422131	0.638149	176	149	195	57	129	123	126	234	156	206
LIX1L	2078.05	-0.00150585	0.0931934	-0.0161583	0.987108	0.994925	2281	1986	1808	2086	2232	1947	2139	2071	2304	1923
RBM8A	1601.83	0.17476	0.119932	1.45715	0.145074	0.326421	1365	1343	1556	1675	1583	1500	1426	1922	1892	1751
PEX11B	941.915	-0.0776852	0.094058	-0.825928	0.408845	0.627188	1065	861	1050	854	1003	880	884	922	979	916
ITGA10	135.257	0.864425	0.673385	1.2837	0.199247	0.401317	277	93	18	31	58	125	69	394	79	203
ANKRD35	118.774	-0.251798	0.339294	-0.742122	0.458014	0.668447	233	115	60	131	104	74	94	148	111	114
PIAS3	2139.54	0.415854	0.10684	3.89232	9.92898e-05	0.0012877	2069	1698	1957	1522	1918	2267	2271	2704	2455	2530
NUDT17	103.687	-0.0181054	0.288772	-0.0626978	0.950007	0.977099	66	111	147	113	82	69	124	141	70	109
POLR3C	1582.83	0.0502074	0.101516	0.494575	0.6209	0.79214	1356	1630	1729	1574	1486	1585	1620	1777	1690	1376
RNF115	3654.27	0.210089	0.104436	2.01165	0.0442565	0.144266	3666	3463	3810	2739	3262	4111	4073	3926	3954	3533
CD160	5.62503	-0.682786	0.71723	-0.951977	0.341109	0.563352	11	4	3	5	9	5	4	4	7	0
PDZK1	26.3725	0.935114	0.525305	1.78014	0.0750539	0.207916	44	10	12	13	9	33	28	40	15	55
GPR89A	151.996	0.324936	0.149472	2.17389	0.0297133	0.107646	144	150	113	145	121	173	147	199	175	149
PRKAB2	1699.12	-0.0543512	0.122023	-0.445419	0.656017	0.815393	1686	2127	1751	1434	1655	1863	1590	1795	1504	1582
CHD1L	1739.08	0.225517	0.13816	1.63229	0.102618	0.258647	1506	1725	1512	1422	1850	1658	1938	2395	1578	1803
FMO5	60.6378	-0.329914	0.289485	-1.13966	0.254429	0.470758	99	58	73	65	40	58	38	69	60	41
BCL9	679.817	-0.275224	0.129458	-2.12598	0.0335052	0.117532	753	788	705	645	829	651	706	514	679	523
ACP6	175.686	0.0755024	0.351083	0.215056	0.829724	0.917786	338	146	93	101	175	153	125	194	227	200
GJA5	0.414639	2.20919	3.10972	0.710414	0.477447		0	0	0	0	0	0	0	0	2	1
GJA8	0						0	0	0	0	0	0	0	0	0	0
GPR89B	22.5803	0.710329	0.344892	2.05957	0.0394396	0.132333	15	18	13	27	10	38	28	22	23	26
NBPF11	9.50756	-0.577043	0.574518	-1.00439	0.315188	0.536252	6	9	21	10	8	5	2	11	13	5
PPIAL4G	0.403206	1.19914	2.44632	0.490181	0.624006		0	0	0	0	0	0	0	0	1	0
PPIAL4D	0.306885	1.77695	3.13838	0.566202	0.571257		0	0	0	0	0	0	0	0	1	0
NBPF15	582.249	0.0498351	0.108206	0.460557	0.645116	0.808606	646	531	505	559	616	571	633	588	649	518
PPIAL4E	0						0	0	0	0	0	0	0	0	0	0
PPIAL4F	0.0917558	-0.510993	3.16075	-0.161668	0.871567		0	0	0	0	0	0	0	0	0	0
H3-2	41.2656	-0.112267	1.04074	-0.107872	0.914097	0.960072	41	44	59	22	46	77	44	0	76	0
FAM72C	4.79392	1.0777	1.06425	1.01263	0.311237	0.532797	3	2	0	3	5	18	5	0	6	1
PPIAL4C	0.0963209	-0.510993	3.16075	-0.161668	0.871567		0	0	0	0	0	0	0	0	0	0
H2BC18	7.22246	-1.46189	1.13517	-1.28782	0.197807	0.399178	1	4	19	18	8	15	0	0	2	1
FCGR1A	0.587174	0.0385452	2.3607	0.0163278	0.986973		0	0	1	0	0	0	0	0	0	1
H3C13	0.785795	-3.06738	2.60201	-1.17885	0.238458		0	0	3	1	1	0	0	0	0	0
H4C14	0.306705	1.77659	3.1384	0.566081	0.571339		0	0	0	0	0	0	0	3	0	0
H3C14	0						0	0	0	0	0	0	0	0	0	0
H2AC18	0.78919	-0.693548	1.67441	-0.414203	0.678725		0	1	1	0	0	2	0	0	0	0
H2AC19	1.68862	-0.400335	1.55359	-0.257685	0.79665		3	1	0	4	0	0	0	3	3	0
H3C15	0						0	0	0	0	0	0	0	0	0	0
H4C15	0						0	0	0	0	0	0	0	0	0	0
H2BC21	406.933	0.330581	0.214631	1.54023	0.123503	0.292258	289	347	538	250	377	490	442	345	476	512
H2AC20	10.648	0.702639	0.623793	1.1264	0.259997	0.477038	12	8	1	13	3	13	11	4	15	21
H2AC21	0.917029	1.84882	2.14007	0.863905	0.38764		0	0	1	0	0	3	1	0	2	0
BOLA1	221.759	-0.268739	0.125011	-2.14971	0.0315779	0.112593	269	220	238	214	267	193	224	176	215	195
SV2A	843.441	-0.0616184	0.267668	-0.230204	0.817933	0.911885	1309	792	558	606	1039	868	1074	660	956	567
SF3B4	3682.05	0.152915	0.070407	2.17187	0.0298658	0.108083	3565	3186	3562	3725	3395	3531	3815	4034	3954	4050
MTMR11	923.504	-0.122449	0.260632	-0.469814	0.638488	0.804291	1688	814	736	681	891	954	1041	615	940	870
OTUD7B	1344.44	-0.0284703	0.0805378	-0.353502	0.723712	0.859911	1208	1383	1359	1415	1422	1427	1287	1276	1237	1425
VPS45	1350.34	0.108034	0.0798554	1.35287	0.176096	0.370987	1313	1396	1259	1304	1225	1324	1396	1264	1507	1510
PLEKHO1	2776.61	-0.251296	0.0915019	-2.74635	0.00602619	0.0322573	3264	3137	2670	3224	2792	2302	2548	2697	2392	2734
ANP32E	1595.57	1.20174	0.188336	6.38084	1.76119e-10	1.93445e-08	1244	898	789	750	1151	1935	1710	2698	2246	2529
CA14	4.12638	0.135518	0.68041	0.199171	0.842129	0.923799	2	7	3	3	1	5	3	4	6	1
APH1A	4254.29	-0.302058	0.0867678	-3.48122	0.000499135	0.00474368	4546	4204	4668	5287	4783	4056	3594	3493	4107	3801
C1orf54	32.6459	0.07732	0.436025	0.177329	0.85925	0.932158	13	50	17	34	42	16	33	40	29	47
CIART	258.364	0.642292	0.193805	3.31412	0.000919316	0.00773643	294	178	194	155	184	266	294	301	380	331
MRPS21	1994.7	-0.260637	0.0751037	-3.47037	0.000519748	0.00488962	2233	1920	2107	2352	2257	1748	1774	1880	1900	1772
PRPF3	1420.96	0.393092	0.0807497	4.86803	1.12714e-06	3.15656e-05	1334	1153	1187	1219	1247	1406	1630	1707	1671	1651
RPRD2	2128.39	-0.147056	0.0657518	-2.23654	0.0253166	0.0955091	2345	2226	2197	2126	2287	2211	1982	1935	2065	1905
TARS2	581.359	-0.0853169	0.217133	-0.392925	0.694375	0.841282	685	631	478	570	627	605	308	702	526	677
ECM1	14451.3	-0.0985471	0.196559	-0.501362	0.616116	0.788538	21435	15289	11337	13599	13061	12734	17530	10424	15049	14050
ADAMTSL4	2510.65	-0.0479345	0.665235	-0.0720565	0.942557	0.97374	4878	2459	1672	2507	1243	3896	3902	259	1256	3029
MCL1	9292.23	-0.0162667	0.0711296	-0.228691	0.819109	0.912489	8787	10231	8805	10037	8862	9714	9287	9151	9246	8799
ENSA	3198.69	-0.0766975	0.0945555	-0.811137	0.417287	0.634178	3867	2851	3153	3211	3333	3366	3014	2943	3132	3111
GOLPH3L	1213.4	-0.0452702	0.0964096	-0.469561	0.638669	0.804424	1372	1254	1303	1128	1102	1336	1159	1083	1172	1219
HORMAD1	17.2992	0.679777	1.41707	0.479707	0.631436	0.799097	40	20	0	0	5	2	0	60	19	24
CTSS	204.359	-0.532127	0.395673	-1.34486	0.178669	0.374288	505	188	212	158	142	126	96	264	134	212
CTSK	35360	-1.14301	0.293794	-3.89051	0.000100032	0.00129559	68533	57826	41403	48129	27497	31793	30673	16163	14685	16894
ARNT	2948.75	-0.314957	0.0866463	-3.63497	0.000278014	0.00298579	3409	3515	2871	3035	3514	2712	2771	2671	2594	2389
SETDB1	1107.57	-0.113493	0.0875843	-1.29582	0.195038	0.395952	1122	1227	1088	1232	1084	1147	1133	955	1099	983
CERS2	7919.78	-0.210212	0.0912019	-2.30491	0.0211716	0.0837986	8353	8951	8141	9121	7911	7292	6551	7580	6807	8486
ANXA9	47.5655	-0.176283	0.234579	-0.751489	0.452358	0.663744	69	38	50	51	41	41	51	46	39	45
MINDY1	455.501	-0.309795	0.18231	-1.69928	0.0892666	0.234427	667	366	556	491	439	363	513	389	362	404
PRUNE1	487.005	-0.335876	0.0887446	-3.78474	0.000153867	0.00184939	528	583	556	512	535	473	422	380	440	436
BNIPL	4.14213	-0.00492962	1.19644	-0.00412025	0.996713	0.998188	12	0	1	3	1	0	7	1	9	1
C1orf56	193.095	-0.665066	0.199718	-3.33003	0.000868354	0.00738101	274	212	253	188	255	147	190	147	166	95
CDC42SE1	2228.16	0.27027	0.0989127	2.73241	0.00628728	0.0332966	1848	2145	1916	2226	1963	2239	2385	2793	2581	2181
MLLT11	204.36	0.664234	0.311724	2.13084	0.0331023	0.116494	130	239	84	163	173	180	358	259	153	300
GABPB2	587.934	-0.0310633	0.0938164	-0.331108	0.740563	0.869678	561	664	557	580	606	593	554	648	587	523
SEMA6C	399.11	-0.288464	0.166637	-1.7311	0.0834344	0.223306	523	386	307	515	460	422	347	344	348	333
TNFAIP8L2-SCNM1	0						0	0	0	0	0	0	0	0	0	0
TNFAIP8L2	0						0	0	0	0	0	0	0	0	0	0
LYSMD1	209.712	-0.368847	0.170077	-2.16871	0.0301047	0.108715	187	232	317	240	205	170	187	181	162	212
SCNM1	37.7386	-0.158213	0.254238	-0.622306	0.533741	0.729156	34	42	39	44	36	30	34	34	52	26
TMOD4	4.63528	-0.890752	0.842061	-1.05782	0.290136	0.509568	4	1	10	6	6	5	5	0	3	1
VPS72	1498.48	-0.165238	0.10232	-1.61492	0.106329	0.265408	1666	1404	1612	1641	1595	1309	1263	1310	1632	1548
PIP5K1A	4515.93	0.270621	0.0753943	3.58941	0.000331424	0.00341207	3838	4058	4219	4068	4283	5184	4972	4593	5440	4501
PSMD4	2936.73	0.13141	0.0889014	1.47816	0.139366	0.317748	3183	2801	2437	2913	2678	2886	3066	3277	3191	2930
ZNF687	1253.21	-0.0955208	0.0738797	-1.29292	0.196037	0.3971	1436	1202	1219	1259	1354	1237	1168	1220	1245	1187
PI4KB	3353.06	0.0596541	0.071874	0.829982	0.406549	0.625378	3418	3295	3220	3148	3335	3286	3595	3338	3783	3108
RFX5	1129.2	0.316927	0.100628	3.14949	0.00163558	0.0119714	1070	888	1153	902	1013	1310	1246	1271	1118	1315
SELENBP1	1117.09	-0.338274	0.242488	-1.39501	0.163013	0.352198	1247	1146	1138	1173	1531	851	1592	614	1122	753
PSMB4	5400.49	-0.19177	0.0659712	-2.90687	0.00365064	0.0221034	5538	5471	6057	5973	5753	4809	5117	5529	4993	4759
POGZ	1797.14	-0.184866	0.0995797	-1.85647	0.0633873	0.185726	2105	2009	1887	1639	1916	1589	1822	1624	1862	1512
CGN	2.20376	3.34398	1.65829	2.01652	0.0437451	0.143105	1	0	0	0	0	0	5	9	1	3
TUFT1	442.489	-0.0584416	0.334647	-0.174637	0.861365	0.933136	244	559	761	461	231	276	523	441	530	395
SNX27	794.502	-0.500479	0.120276	-4.16107	3.1676e-05	0.000502245	912	917	962	972	888	726	659	666	745	493
CELF3	1.37718	-1.28808	1.45756	-0.883721	0.376847		1	4	1	0	1	0	1	0	0	1
RIIAD1	1.29132	0.679688	1.85784	0.365849	0.714478		0	2	1	0	0	2	0	0	0	5
MRPL9	1445.93	-0.0286368	0.0872231	-0.328316	0.742673	0.870465	1582	1278	1441	1455	1543	1359	1348	1499	1570	1380
OAZ3	29.4971	0.000729155	0.367039	0.00198659	0.998415	0.999172	26	20	23	39	37	31	36	42	22	13
TDRKH	44.9518	0.536396	0.30597	1.7531	0.0795852	0.21647	22	34	38	45	42	45	64	30	54	70
LINGO4	0						0	0	0	0	0	0	0	0	0	0
RORC	0						0	0	0	0	0	0	0	0	0	0
C2CD4D	0.199131	1.22022	3.16075	0.386055	0.699456		0	0	0	0	0	0	1	0	0	0
THEM5	3.39909	-2.48603	1.39053	-1.78783	0.0738032	0.205276	0	11	5	9	1	0	2	0	2	0
THEM4	462.213	-0.222296	0.103953	-2.13843	0.032482	0.115019	479	582	435	522	468	406	406	446	445	428
S100A10	19942.9	-0.0895879	0.260085	-0.344456	0.730504	0.86421	31002	14672	22849	17724	16560	16448	21091	14677	29887	14515
S100A11	22684.1	-0.0208864	0.10342	-0.201958	0.83995	0.922821	23014	21882	26926	23740	18677	21580	22053	24319	22654	21990
LOC100131107	0						0	0	0	0	0	0	0	0	0	0
TCHHL1	0						0	0	0	0	0	0	0	0	0	0
TCHH	3.20324	-0.0733973	1.52901	-0.0480032	0.961714	0.982093	7	5	3	0	0	0	0	1	8	5
RPTN	0.82068	0.0343593	2.83793	0.0121072	0.99034		0	4	0	0	0	0	0	0	2	1
HRNR	3.39525	1.72649	1.115	1.54842	0.121521	0.289551	0	4	0	1	1	6	5	6	0	7
FLG	159.538	-1.8869	0.558683	-3.37741	0.000731725	0.00645701	76	342	467	172	197	96	22	46	28	145
FLG2	0.901237	-3.26411	3.06316	-1.0656	0.286604		0	3	5	0	0	0	0	0	0	0
CRNN	0						0	0	0	0	0	0	0	0	0	0
LCE5A	0.195349	-1.08806	3.16075	-0.344242	0.730664		0	0	0	1	0	0	0	0	0	0
CRCT1	0						0	0	0	0	0	0	0	0	0	0
LCE3E	0						0	0	0	0	0	0	0	0	0	0
LCE3D	4.22017	-2.54571	1.83065	-1.3906	0.164346	0.353859	0	26	0	0	9	2	1	0	2	0
LCE3C	0						0	0	0	0	0	0	0	0	0	0
LCE3B	0						0	0	0	0	0	0	0	0	0	0
LCE3A	1.59557	-0.758664	2.71316	-0.279624	0.779766		0	8	0	0	1	0	0	0	0	5
LCE2D	0						0	0	0	0	0	0	0	0	0	0
LCE2C	0.19695	1.22022	3.16075	0.386055	0.699456		0	0	0	0	0	0	0	0	0	1
LCE2B	0.0995657	0.643149	3.16075	0.20348	0.83876		0	0	0	0	0	0	0	0	0	0
LCE2A	11.2155	0.560943	1.23374	0.45467	0.649347	0.811384	5	22	0	11	5	2	1	0	18	44
LCE4A	0						0	0	0	0	0	0	0	0	0	0
C1orf68	0						0	0	0	0	0	0	0	0	0	0
KPRP	9.07579	1.28919	1.85784	0.693919	0.487733	0.693045	0	26	0	0	0	8	3	0	11	40
LCE1F	15.4989	1.42359	1.44321	0.986408	0.323933	0.545749	0	32	0	1	7	60	16	0	2	33
LCE1E	3.64834	-2.30602	2.60734	-0.884431			0	28	0	0	1	0	0	6	0	0
LCE1D	0.20302	-1.08806	3.16075	-0.344242	0.730664		0	2	0	0	0	0	0	0	0	0
LCE1C	0						0	0	0	0	0	0	0	0	0	0
LCE1B	0						0	0	0	0	0	0	0	0	0	0
LCE1A	0						0	0	0	0	0	0	0	0	0	0
LCE6A	0						0	0	0	0	0	0	0	0	0	0
SMCP	0.797814	-1.51852	2.78088	-0.546059	0.585025		0	4	0	0	1	0	1	0	0	0
IVL	3.40169	-0.876114	1.60408	-0.546179	0.584943	0.766835	1	18	0	1	0	6	1	0	0	3
SPRR4	0						0	0	0	0	0	0	0	0	0	0
SPRR1A	0						0	0	0	0	0	0	0	0	0	0
SPRR3	0						0	0	0	0	0	0	0	0	0	0
SPRR1B	0						0	0	0	0	0	0	0	0	0	0
SPRR2D	0						0	0	0	0	0	0	0	0	0	0
SPRR2A	0						0	0	0	0	0	0	0	0	0	0
SPRR2B	0						0	0	0	0	0	0	0	0	0	0
SPRR2E	0						0	0	0	0	0	0	0	0	0	0
SPRR2F	0						0	0	0	0	0	0	0	0	0	0
SPRR2G	0						0	0	0	0	0	0	0	0	0	0
LELP1	0						0	0	0	0	0	0	0	0	0	0
PRR9	0						0	0	0	0	0	0	0	0	0	0
LOR	0.294247	-0.51099	3.16075	-0.161667	0.871568		0	0	0	0	0	0	0	0	0	0
PGLYRP3	0						0	0	0	0	0	0	0	0	0	0
PGLYRP4	0						0	0	0	0	0	0	0	0	0	0
S100A9	0						0	0	0	0	0	0	0	0	0	0
S100A12	0						0	0	0	0	0	0	0	0	0	0
S100A8	0						0	0	0	0	0	0	0	0	0	0
S100A7A	0						0	0	0	0	0	0	0	0	0	0
S100A7	0.183512	-1.08806	3.16075	-0.344242	0.730664		1	0	0	0	0	0	0	0	0	0
S100A6	40530	0.00147841	0.247739	0.00596759	0.995239	0.997598	70218	28975	29662	31083	42606	41381	42025	37785	47612	33948
S100A5	17.2527	0.832933	0.545406	1.52718	0.126716	0.297529	27	5	5	8	14	17	31	18	31	11
S100A4	20482.7	0.357824	0.353138	1.01327	0.310931	0.53249	35356	9944	19433	7074	17967	20388	22246	21319	28283	22811
S100A3	348.632	0.341482	0.353725	0.96539	0.334349	0.556317	648	220	152	214	301	293	397	364	394	499
S100A2	105.956	0.428411	0.294937	1.45255	0.146349	0.328183	157	79	76	77	60	154	136	117	119	79
S100A16	7631.1	0.669661	0.183035	3.65865	0.000253552	0.00277954	5968	7012	4588	7099	4786	9584	6921	11873	8416	10058
S100A14	3.71286	1.1049	0.996703	1.10856	0.267622	0.485087	1	4	3	1	0	6	0	4	4	10
S100A13	3998.23	0.0357865	0.139785	0.256011	0.797943	0.902091	4976	3715	3273	3452	4323	4450	4370	3518	4246	3653
S100A1	16.5813	0.151829	0.393058	0.386277	0.699292	0.84398	22	23	8	11	12	16	23	17	14	15
CHTOP	1160.23	0.175739	0.107558	1.63389	0.102281	0.258222	1251	1001	1047	1013	1132	1088	1128	1285	1418	1234
SNAPIN	1037.75	-0.277848	0.0831373	-3.34204	0.000831645	0.0071335	1215	1108	1149	1156	1055	835	964	970	1029	891
ILF2	5450.74	0.382677	0.081333	4.70507	2.53777e-06	6.32201e-05	4300	4832	4600	4977	4948	5719	5773	6937	6024	6391
NPR1	74.5284	-2.69184	0.677506	-3.97316	7.09248e-05	0.00097536	40	258	25	253	66	21	39	22	6	9
INTS3	3048.65	0.217436	0.0957677	2.27046	0.0231799	0.0894361	3299	2807	2708	2525	2754	3404	3467	3020	3488	3009
SLC27A3	446.391	-1.28503	0.187568	-6.851	7.3334e-12	1.21612e-09	521	704	660	774	504	331	300	225	241	198
GATAD2B	1311.5	-0.118268	0.0929568	-1.27229	0.203269	0.407252	1467	1320	1297	1337	1402	1281	1329	1118	1428	1132
DENND4B	1430.55	-0.165937	0.0772641	-2.14766	0.0317404	0.113053	1555	1352	1551	1482	1622	1464	1382	1282	1293	1319
CRTC2	1524.88	-0.0984094	0.0591333	-1.66419	0.0960735	0.246598	1551	1554	1558	1625	1595	1574	1407	1392	1472	1516
SLC39A1	4344.8	-0.290138	0.0458804	-6.3238	2.55211e-10	2.6813e-08	4833	4525	4770	4956	4813	3926	3828	3926	4039	3827
CREB3L4	124.543	-0.366328	0.207871	-1.76229	0.0780205	0.213589	181	141	94	122	161	131	115	96	105	95
JTB	3588.24	-0.118978	0.110042	-1.08121	0.279605	0.497582	3243	3409	4272	3669	4084	3631	3198	3535	3812	3024
RAB13	6644.52	-0.207151	0.132353	-1.56514	0.117549	0.283645	7623	6464	6093	7630	7792	6483	7276	4968	6672	5441
RPS27	20270.5	-0.725195	0.115318	-6.28865	3.20248e-10	3.2244e-08	21230	23394	29445	27983	24248	15386	15359	15880	16692	13084
NUP210L	4.10352	1.49479	0.992102	1.50669	0.131891	0.305817	0	0	4	1	3	7	13	3	3	2
TPM3	13442	0.622992	0.0946684	6.58078	4.67975e-11	6.54198e-09	11564	9815	10159	11455	9923	14747	14503	17216	17396	17635
C1orf189	1.49576	-2.62641	1.66212	-1.58015	0.114072		0	4	4	1	1	0	0	2	0	0
C1orf43	6838.01	-0.249278	0.0695287	-3.58525	0.000336759	0.0034537	6801	6811	8095	7753	7674	6422	6167	6177	6228	6248
UBAP2L	10236.2	0.195153	0.0636508	3.066	0.00216945	0.0148268	10105	9786	8639	9927	9264	11177	10991	10665	11379	10424
HAX1	3039.01	-0.184878	0.139837	-1.3221	0.186135	0.384335	2364	3072	3900	3591	3238	2615	2647	3183	2931	2844
AQP10	0						0	0	0	0	0	0	0	0	0	0
ATP8B2	9238.09	-0.190547	0.126276	-1.50897	0.131306	0.304745	9781	11203	8801	10436	9013	10238	9539	7535	8631	7199
IL6R	762.89	-0.373526	0.283259	-1.31867	0.187278	0.385838	1225	784	573	888	832	803	999	354	647	517
SHE	24.0028	0.0395455	0.810454	0.0487943	0.961083	0.981745	3	20	44	43	5	61	33	6	6	13
TDRD10	5.85563	-1.14704	1.29598	-0.885076	0.376115	0.59772	0	2	17	14	5	10	5	0	2	0
UBE2Q1	3949.48	-0.217577	0.0968983	-2.24542	0.0247413	0.0938993	3694	4368	5039	4265	3866	3463	3582	3784	3780	3650
CHRNB2	3.25498	-1.60321	1.40826	-1.13843	0.254941	0.471459	3	8	2	7	1	8	0	0	0	0
ADAR	7064.53	0.0414831	0.065641	0.631969	0.527407	0.723589	6663	7537	6407	6975	7230	6933	7169	7470	7413	6844
KCNN3	0.979003	-3.385	2.49116	-1.3588	0.174209		0	2	0	3	3	0	0	0	0	0
PMVK	813.808	0.00492193	0.135779	0.0362495	0.971083	0.987323	984	648	962	753	712	765	807	835	828	839
PBXIP1	2682.93	-0.400975	0.155766	-2.57422	0.0100467	0.0475063	3583	2816	3214	2527	3124	2642	2746	1745	2444	1984
PYGO2	1289.2	-0.295834	0.0982909	-3.00978	0.00261438	0.0171338	1531	1244	1448	1406	1473	1151	1206	969	1240	1219
LOC101928120	11.7343	-0.32538	0.506082	-0.642939	0.520263	0.719328	13	17	13	4	15	6	14	15	10	4
SHC1	14780.9	0.176188	0.0631977	2.78789	0.00530521	0.0294318	13854	12931	13285	14438	14887	16260	14702	15275	16077	16095
CKS1B	534.318	0.820494	0.206521	3.97294	7.09902e-05	0.000975466	376	347	338	448	421	683	436	943	564	782
FLAD1	701.741	-0.126563	0.0960491	-1.31769	0.187608	0.386138	601	753	778	803	726	645	669	684	677	677
LENEP	0.102235	0.643149	3.16075	0.20348	0.83876		0	0	0	0	0	0	0	1	0	0
ZBTB7B	1609.81	-0.0831746	0.096054	-0.865916	0.386536	0.607491	1556	1728	1682	1628	1685	1615	1579	1276	1585	1759
DCST2	6.02296	0.0571048	1.11871	0.0510451	0.95929	0.980861	14	0	9	1	2	2	12	0	10	4
DCST1	0.791892	0.0681057	1.89839	0.0358754	0.971382		1	2	0	0	0	0	0	0	1	1
ADAM15	3231.21	0.0875531	0.171638	0.510104	0.609978	0.78504	4030	2849	2351	3294	3140	3440	3487	2635	2931	4150
EFNA4	145.375	-0.365259	0.198205	-1.84283	0.0653537	0.189096	136	175	197	120	187	121	112	134	162	104
EFNA3	47.6698	0.00834693	0.326402	0.0255726	0.979598	0.991049	71	23	38	41	62	50	38	55	57	37
EFNA1	0.604943	-2.68728	3.08117	-0.872162	0.38312		0	4	1	0	0	0	0	0	0	0
SLC50A1	995.1	-0.310899	0.122442	-2.53916	0.0111119	0.0512874	897	1128	993	1255	1234	888	901	990	883	776
DPM3	543.259	-0.452669	0.147919	-3.06025	0.00221154	0.0150536	825	528	538	568	677	426	432	453	512	468
KRTCAP2	3016.18	-0.116533	0.0712394	-1.6358	0.101882	0.2575	3312	2969	2944	3359	3103	2809	2869	3135	2950	2708
TRIM46	98.7638	-0.289156	0.322687	-0.896089	0.370205	0.592041	139	87	163	72	80	123	104	55	101	60
MUC1	479.629	-0.458702	0.185176	-2.47712	0.0132449	0.0585199	493	560	632	647	442	386	480	272	487	391
THBS3	1659.74	-0.342662	0.149994	-2.2845	0.022342	0.0869768	1725	2240	1991	1848	1474	1626	1775	1250	1406	1259
MTX1	494.507	-0.0624641	0.100362	-0.622389	0.533686	0.729156	582	497	434	499	511	492	454	486	520	466
GBA	5377.43	-0.264988	0.111768	-2.37088	0.0177456	0.0730691	6729	5887	4992	6299	5441	5342	5093	5102	4121	4764
FAM189B	2845.2	-0.153826	0.0983815	-1.56357	0.117919	0.284205	3110	2761	3415	2904	2792	2979	2571	2401	2576	2938
SCAMP3	3113.07	-0.10885	0.100018	-1.08831	0.276459	0.494694	2882	3037	3495	3540	3196	2577	2880	3233	2989	3296
CLK2	1013.62	0.190887	0.120878	1.57918	0.114296	0.279138	1089	897	758	989	997	1165	1112	986	1177	962
HCN3	118.361	-0.0799349	0.229604	-0.348142	0.727733	0.862501	145	75	130	112	144	87	148	116	100	123
PKLR	1.08615	-2.08717	2.1907	-0.952741	0.340721		0	0	5	0	1	0	1	0	0	0
FDPS	1532.61	-0.0225169	0.16714	-0.134718	0.892834	0.949247	1762	1128	1490	1394	1945	1294	1746	1710	1314	1537
RUSC1	1544.11	0.0441008	0.0837066	0.52685	0.598298	0.776566	1499	1441	1647	1507	1506	1553	1485	1394	1734	1670
ASH1L	2582.84	-0.270076	0.0903854	-2.98805	0.00280762	0.0180299	3026	3163	2558	2684	2687	2508	2492	2320	2274	2112
MSTO1	464.479	0.449763	0.192097	2.34133	0.019215	0.077719	309	412	390	542	309	515	422	676	523	543
YY1AP1	2398.38	0.174989	0.0665431	2.62971	0.00854567	0.0420815	2321	2152	2203	2264	2323	2546	2711	2416	2700	2344
DAP3	2487.88	0.106177	0.103583	1.02504	0.305343	0.526295	1982	2376	2675	2712	2235	2486	2570	2777	2464	2596
GON4L	939.878	0.353911	0.0944909	3.74545	0.000180069	0.0020977	885	904	726	808	800	1181	1058	1042	953	1036
SYT11	2286.92	-0.214373	0.156615	-1.36879	0.171065	0.363605	2652	2044	2810	2188	2586	2593	2161	1545	1966	2319
RIT1	990.877	-0.0455206	0.117337	-0.387946	0.698056	0.843557	827	1125	1010	1141	927	946	1028	1086	881	932
KHDC4	1021.24	-0.0966704	0.0988434	-0.978015	0.328067	0.549703	971	1018	1183	1082	1021	1002	1023	822	1026	1059
RXFP4	1.10591	0.849842	2.18816	0.388382	0.697733		0	2	0	0	1	3	0	4	0	0
ARHGEF2	7047.05	-0.376874	0.123996	-3.03941	0.00237043	0.0158392	6158	7987	8861	9392	7411	6630	6200	6275	6022	5529
SSR2	11431.6	0.158083	0.105969	1.49179	0.135755	0.312203	11852	9695	9800	10217	12462	11575	11099	13380	12977	11254
UBQLN4	1388.68	0.225052	0.0953294	2.36078	0.0182364	0.0745632	1232	1095	1385	1363	1326	1632	1341	1568	1457	1485
LAMTOR2	1149.1	-0.336009	0.0598574	-5.61349	1.98288e-08	1.05242e-06	1363	1276	1207	1270	1292	983	1039	1001	1013	1041
RAB25	0						0	0	0	0	0	0	0	0	0	0
MEX3A	73.8847	-1.31816	0.212299	-6.20895	5.33382e-10	5.01231e-08	99	97	83	122	125	33	41	54	37	45
LMNA	51701.1	0.183482	0.22904	0.801093	0.423078	0.638976	84708	37781	38331	38608	42658	51757	56524	51979	60476	54185
SEMA4A	53.6245	-0.403728	0.260971	-1.54702	0.121858	0.29006	64	73	49	64	53	30	70	41	45	42
SLC25A44	1182.79	0.143286	0.0884296	1.62034	0.10516	0.26321	1027	1215	1268	1120	990	1232	1237	1282	1216	1237
PMF1-BGLAP	0						0	0	0	0	0	0	0	0	0	0
PMF1	553.645	-0.00311212	0.146016	-0.0213135	0.982996	0.99256	678	410	563	574	543	569	486	510	630	569
BGLAP	0.401922	0.0660827	3.09657	0.0213406	0.982974		0	0	0	0	1	1	0	0	1	0
PAQR6	29.9634	0.0238305	0.485035	0.0491315	0.960814	0.981649	23	70	20	12	21	39	36	25	32	16
SMG5	3852.84	-0.0334059	0.0768472	-0.434705	0.663776	0.820616	3480	4022	4160	4151	3673	3538	3953	3941	3709	3897
TMEM79	150.318	-0.760299	0.174145	-4.36589	1.26607e-05	0.000235855	171	207	184	221	159	115	109	78	125	129
GLMP	4889.72	-0.621466	0.130836	-4.74997	2.03444e-06	5.24582e-05	7046	5614	5131	6862	4978	4037	4267	4003	3411	3543
VHLL	0.20447	1.22022	3.16075	0.386055	0.699456		0	0	0	0	0	0	0	2	0	0
CCT3	7225.96	0.375524	0.0885371	4.24143	2.221e-05	0.000373441	6019	6273	6199	6885	6076	7748	8063	9631	7516	7844
TSACC	9.4761	0.331568	0.507128	0.653815	0.513231	0.713747	7	12	8	5	7	13	5	18	5	9
RHBG	0						0	0	0	0	0	0	0	0	0	0
C1orf61	0						0	0	0	0	0	0	0	0	0	0
MEF2D	3507.87	0.0217826	0.105445	0.206577	0.83634	0.921129	3472	4003	3145	3845	2939	3270	3675	3686	3365	3673
IQGAP3	1660.48	2.24865	0.368209	6.10698	1.01536e-09	8.41906e-08	1268	448	257	324	587	3252	2272	2888	2433	2872
TTC24	0						0	0	0	0	0	0	0	0	0	0
NAXE	1684.94	-0.135294	0.0998748	-1.35463	0.175534	0.37022	1866	1845	1547	1952	1607	1493	1589	1837	1534	1575
GPATCH4	859.081	0.409815	0.128124	3.19858	0.00138107	0.0105657	716	668	781	830	691	868	896	1206	1068	861
HAPLN2	0.102235	0.643149	3.16075	0.20348	0.83876		0	0	0	0	0	0	0	1	0	0
BCAN	1.72295	1.36087	1.47831	0.920555	0.357283		1	1	0	1	0	0	3	4	4	0
NES	832.839	1.32585	0.544516	2.4349	0.0148958	0.0639984	1044	189	163	206	771	638	1392	2103	538	1279
CRABP2	7480.21	0.212934	0.481806	0.44195	0.658525	0.817298	15641	4506	4140	2677	7680	10417	10258	4558	12045	2876
ISG20L2	1012.33	-0.0607428	0.097464	-0.623234	0.533131	0.728661	898	1027	1112	1113	1016	953	897	1079	1083	942
RRNAD1	439.371	-0.666208	0.114804	-5.803	6.5137e-09	4.15771e-07	525	566	574	474	553	405	350	292	326	322
MRPL24	1494.25	0.182155	0.114437	1.59174	0.111442	0.274467	1561	1212	1396	1564	1264	1476	1411	1712	1800	1542
HDGF	16482.7	0.193091	0.0925427	2.08651	0.0369324	0.126107	17721	13260	15717	13976	16230	17349	17523	17187	18638	17222
PRCC	2835.11	-0.0734258	0.0868569	-0.845364	0.397907	0.61794	2582	2750	2897	3108	3195	2702	2660	2669	3094	2688
SH2D2A	3.36628	0.857632	1.27476	0.672781	0.501086	0.703941	0	8	0	1	1	0	1	9	6	3
NTRK1	0.600824	-2.67816	3.08151	-0.869106	0.384789		0	2	3	0	0	0	0	0	0	0
INSRR	3.47802	-1.95508	1.29453	-1.51026	0.130977	0.304198	0	9	0	13	3	0	1	0	2	2
PEAR1	493.68	0.935315	0.541066	1.72865	0.0838713	0.22405	71	335	503	517	266	803	568	110	706	1052
LRRC71	5.37825	-0.569756	0.682739	-0.834515	0.403991	0.623051	7	9	3	1	9	2	3	4	8	2
ARHGEF11	2629.6	-0.222228	0.114134	-1.94708	0.0515253	0.160803	2307	3039	3099	2957	2754	2753	2595	2203	2419	2164
ETV3L	0.314009	0.643152	3.16075	0.203481	0.838759		0	0	0	0	0	0	0	0	2	0
ETV3	842.493	-0.0237372	0.0811075	-0.292663	0.76978	0.885491	741	885	898	836	887	843	892	806	827	807
FCRL5	0						0	0	0	0	0	0	0	0	0	0
FCRL4	0.304531	-1.69238	3.1348	-0.539871	0.589286		0	3	0	0	0	0	0	0	0	0
FCRL3	0						0	0	0	0	0	0	0	0	0	0
FCRL2	0.10151	-0.510993	3.16075	-0.161668	0.871567		0	1	0	0	0	0	0	0	0	0
FCRL1	0						0	0	0	0	0	0	0	0	0	0
CD5L	0						0	0	0	0	0	0	0	0	0	0
KIRREL1	10590.7	-0.426434	0.124362	-3.42896	0.000605895	0.00552515	9313	12122	13457	14509	11320	9600	8821	9252	9173	8335
CD1D	3.36267	-3.92093	1.49392	-2.6246	0.00867518	0.0425335	0	6	11	7	5	2	0	0	0	0
CD1A	0						0	0	0	0	0	0	0	0	0	0
CD1C	0						0	0	0	0	0	0	0	0	0	0
CD1B	0						0	0	0	0	0	0	0	0	0	0
CD1E	0						0	0	0	0	0	0	0	0	0	0
OR10T2	0.0963209	-0.510993	3.16075	-0.161668	0.871567		0	0	0	0	0	0	0	0	0	0
OR10K2	0						0	0	0	0	0	0	0	0	0	0
OR10K1	0						0	0	0	0	0	0	0	0	0	0
OR10R2	0						0	0	0	0	0	0	0	0	0	0
OR6Y1	0						0	0	0	0	0	0	0	0	0	0
OR6P1	0						0	0	0	0	0	0	0	0	0	0
OR10X1	0						0	0	0	0	0	0	0	0	0	0
OR10Z1	0						0	0	0	0	0	0	0	0	0	0
SPTA1	1.00888	-1.94457	2.71628	-0.715892	0.474058		0	6	0	1	0	0	0	2	0	0
OR6K2	0						0	0	0	0	0	0	0	0	0	0
OR6K3	0						0	0	0	0	0	0	0	0	0	0
OR6K6	0						0	0	0	0	0	0	0	0	0	0
OR6N1	0						0	0	0	0	0	0	0	0	0	0
OR6N2	0						0	0	0	0	0	0	0	0	0	0
MNDA	0						0	0	0	0	0	0	0	0	0	0
PYHIN1	0.409539	-1.09927	3.07373	-0.357633	0.720618		0	2	0	0	0	0	0	0	1	0
PYDC5	0						0	0	0	0	0	0	0	0	0	0
IFI16	6237.24	-0.617744	0.156263	-3.95323	7.71041e-05	0.00104362	8814	7514	5888	8269	7275	5266	5905	4857	4987	3593
AIM2	0.584186	-2.64071	3.08295	-0.856553	0.391692		0	0	1	0	3	0	0	0	0	0
CADM3	9.45943	-4.4348	1.77185	-2.50292	0.0123173	0.0554903	0	2	0	49	38	0	0	2	2	0
ACKR1	0.195349	-1.08806	3.16075	-0.344242	0.730664		0	0	0	1	0	0	0	0	0	0
FCER1A	0						0	0	0	0	0	0	0	0	0	0
OR10J3	0						0	0	0	0	0	0	0	0	0	0
OR10J1	0						0	0	0	0	0	0	0	0	0	0
OR10J4	0						0	0	0	0	0	0	0	0	0	0
OR10J5	0						0	0	0	0	0	0	0	0	0	0
APCS	0						0	0	0	0	0	0	0	0	0	0
CRP	0.39837	-2.08475	3.10928	-0.670494	0.502543		0	2	0	1	0	0	0	0	0	0
DUSP23	438.945	-0.350302	0.226722	-1.54507	0.122328	0.290698	334	577	489	608	449	310	304	554	320	440
FCRL6	0.195349	-1.08806	3.16075	-0.344242	0.730664		0	0	0	1	0	0	0	0	0	0
SLAMF8	9.74515	2.1147	0.633208	3.33966	0.000838798	0.00717666	7	1	5	0	3	12	17	21	13	14
VSIG8	4.53173	0.414787	0.884153	0.469134	0.638974	0.804529	5	2	5	5	0	7	0	4	10	2
CFAP45	16.9623	2.00815	0.53372	3.76255	0.000168188	0.00198944	7	2	5	5	12	22	48	20	13	31
TAGLN2	18534.8	0.566457	0.181385	3.12296	0.00179042	0.0128544	23059	12479	12098	13470	13602	21501	20390	22360	23031	23354
IGSF9	3.161	-0.687284	1.21277	-0.566707	0.570913	0.756166	3	8	0	1	5	0	3	6	0	1
SLAMF9	3.99721	0.339602	1.0369	0.327517	0.743277	0.870915	3	10	0	0	3	8	3	6	2	1
PIGM	658.199	-0.0659934	0.084113	-0.78458	0.4327	0.646948	732	714	645	663	610	696	641	604	642	632
KCNJ10	0.568795	-2.60516	3.08436	-0.844637	0.398314		1	0	0	0	3	0	0	0	0	0
KCNJ9	0.999424	-1.93559	2.13852	-0.905107	0.365409		0	4	1	1	0	0	1	0	0	0
IGSF8	889.402	0.0329223	0.135	0.243869	0.807332	0.905986	1106	736	893	820	838	995	818	838	821	1024
ATP1A2	3.90588	-0.783679	1.09225	-0.717493	0.47307	0.680763	1	5	13	1	1	4	5	0	4	0
ATP1A4	0						0	0	0	0	0	0	0	0	0	0
CASQ1	5.41116	-1.50073	0.678475	-2.21191	0.0269727	0.0999218	4	10	5	8	10	2	3	4	0	3
PEA15	38860.2	-0.0173198	0.126456	-0.136963	0.89106	0.948658	32807	40848	41713	47171	32926	37784	42137	36300	34724	42186
DCAF8	3501.61	0.0556478	0.0853396	0.652074	0.514353	0.71472	3752	3322	3650	3133	3310	3797	3840	3303	3638	3266
PEX19	2402.47	-0.14038	0.0596832	-2.35208	0.0186685	0.075963	2458	2612	2530	2613	2382	2172	2377	2177	2315	2385
COPA	15226.1	0.43402	0.0807135	5.37729	7.56169e-08	3.35711e-06	13717	13730	12038	11682	13594	17030	17322	19211	17766	16164
NCSTN	9095.32	0.0139183	0.0766059	0.181687	0.855828	0.930475	8931	9444	8344	9506	9030	10170	9562	8938	8489	8534
NHLH1	6.03926	0.702671	0.775305	0.906317	0.364768	0.586451	7	2	1	0	10	8	13	8	4	2
VANGL2	13.3598	-0.619251	1.45097	-0.426784	0.669536	0.824927	7	6	1	0	65	12	9	30	0	0
SLAMF6	0						0	0	0	0	0	0	0	0	0	0
CD84	0.195349	-1.08806	3.16075	-0.344242	0.730664		0	0	0	1	0	0	0	0	0	0
SLAMF1	0						0	0	0	0	0	0	0	0	0	0
CD48	0						0	0	0	0	0	0	0	0	0	0
SLAMF7	0						0	0	0	0	0	0	0	0	0	0
LY9	0.198111	0.0660795	3.16075	0.0209063	0.98332		0	0	0	0	0	1	0	0	0	0
CD244	0						0	0	0	0	0	0	0	0	0	0
ITLN1	0						0	0	0	0	0	0	0	0	0	0
ITLN2	0						0	0	0	0	0	0	0	0	0	0
F11R	25.6424	0.0145373	0.982258	0.0147999	0.988192	0.995345	3	24	31	15	52	10	7	0	89	21
TSTD1	10.7575	0.941005	2.63026	0.357762			0	2	2	1	29	0	0	0	70	0
USF1	889.524	-0.213716	0.0867047	-2.46487	0.0137064	0.0599079	1049	947	890	866	1022	885	794	773	811	852
ARHGAP30	6.3032	0.574531	0.614053	0.935638	0.34946	0.572061	5	8	1	5	3	2	8	8	8	9
NECTIN4	2.7611	-0.374191	1.05414	-0.354974	0.722609	0.859076	1	4	0	7	1	2	3	2	0	3
KLHDC9	27.8206	-0.0275998	0.315607	-0.0874497	0.930314	0.968824	33	22	16	39	28	20	25	33	32	25
PFDN2	817.091	-0.019525	0.131875	-0.148057	0.882297	0.944126	650	836	843	976	806	763	743	974	813	763
NIT1	749.583	-0.257591	0.121432	-2.12128	0.0338983	0.11842	936	788	767	800	786	573	660	615	762	802
DEDD	1574.99	-0.2107	0.0770869	-2.73327	0.00627082	0.0332526	1711	1597	1643	1655	1839	1569	1378	1352	1568	1431
UFC1	2821.15	0.00246109	0.0865877	0.028423	0.977325	0.990376	2774	2636	3275	2574	2831	2681	2751	2804	3072	2807
USP21	799.367	-0.413336	0.0993056	-4.16227	3.15102e-05	0.000500465	917	899	1056	801	890	753	666	671	623	712
PPOX	298.355	-0.23697	0.119744	-1.97898	0.047818	0.15244	294	323	327	322	346	288	326	247	232	273
B4GALT3	1226.76	-0.282254	0.159518	-1.76942	0.076824	0.211641	1013	1677	1588	1375	1076	1112	1018	1229	1134	1039
ADAMTS4	222.779	0.259323	0.287523	0.901923	0.367098	0.588624	115	262	217	272	145	168	206	355	220	261
NDUFS2	3014.55	0.0741886	0.0866623	0.856065	0.391962	0.612474	2860	2897	2977	2977	2973	2934	2805	3684	2983	3051
FCER1G	10.0471	0.547518	0.508391	1.07696	0.281497	0.499663	8	11	5	5	9	11	6	18	5	17
APOA2	0						0	0	0	0	0	0	0	0	0	0
TOMM40L	392.104	-0.205506	0.0839531	-2.44787	0.0143704	0.0621094	404	448	422	394	429	339	389	358	367	365
NR1I3	4.51852	-0.129173	0.768254	-0.168138	0.866475	0.935829	1	6	5	5	3	6	0	7	5	2
PCP4L1	0.205165	0.0660795	3.16075	0.0209063	0.98332		0	0	0	0	0	0	0	0	1	0
MPZ	65.9231	0.948205	0.389274	2.43583	0.0148576	0.0638508	45	73	13	51	40	68	139	71	75	79
SDHC	3179.89	0.152821	0.0908648	1.68185	0.0925987	0.240121	3544	2860	2715	2778	3158	3243	3333	3239	3447	3478
CFAP126	0						0	0	0	0	0	0	0	0	0	0
FCGR2A	2.98087	0.237953	1.3242	0.179696	0.857391	0.93156	0	2	0	7	3	2	9	0	2	1
HSPA6	3.59514	1.03041	1.04532	0.985739	0.324261	0.545977	0	2	5	1	1	6	1	8	0	7
FCGR3A	0						0	0	0	0	0	0	0	0	0	0
FCGR3B	0						0	0	0	0	0	0	0	0	0	0
FCGR2B	0						0	0	0	0	0	0	0	0	0	0
FCRLA	122.949	-0.358304	0.522887	-0.685242	0.493191	0.697404	71	298	31	70	218	107	118	67	93	151
FCRLB	134.574	-0.227065	0.462178	-0.491294	0.623219	0.793268	207	243	49	40	184	131	111	93	127	156
DUSP12	558.086	-0.00588844	0.100172	-0.0587832	0.953125	0.978402	503	554	550	560	627	527	555	618	491	590
ATF6	2657.74	0.326071	0.0889641	3.6652	0.000247147	0.00272345	2704	2278	2173	2508	2127	3147	2802	3023	2832	2978
OLFML2B	4052.2	0.0290123	0.214039	0.135547	0.892179	0.949039	6466	3489	3141	3686	3272	4440	3857	4897	3971	3298
NOS1AP	5.91719	0.237763	0.991685	0.239756	0.810519	0.907717	9	12	0	3	1	8	7	6	0	9
SPATA46	0						0	0	0	0	0	0	0	0	0	0
C1orf226	14.6206	-0.770797	1.00911	-0.763837	0.444964	0.656324	25	54	3	3	3	8	29	8	0	7
SH2D1B	0.200872	1.22022	3.16075	0.386055	0.699456		0	0	0	0	0	2	0	0	0	0
UHMK1	2888.82	0.480798	0.0845435	5.68699	1.293e-08	7.46453e-07	2496	2556	2308	2168	2530	3401	3226	3360	3062	3776
UAP1	4282.65	0.75966	0.110019	6.90481	5.02723e-12	8.76656e-10	3259	3385	2770	3283	3203	5336	5047	5775	4476	6287
DDR2	14435.1	-0.0355137	0.143265	-0.247888	0.804221	0.904421	13162	17833	13029	14900	14138	17296	16007	11305	13450	13227
HSD17B7	174.72	-0.127943	0.214854	-0.595489	0.551517	0.742393	255	136	143	145	232	186	166	166	158	156
CCDC190	0						0	0	0	0	0	0	0	0	0	0
RGS4	248.679	-0.119232	0.527284	-0.226125	0.821104	0.913799	310	623	79	185	96	140	326	152	178	393
RGS5	66.6469	-0.223049	0.215231	-1.03633	0.30005	0.520794	62	78	83	80	54	72	43	59	62	69
NUF2	394.492	2.07818	0.412184	5.04187	4.61005e-07	1.52006e-05	296	115	65	62	214	716	467	784	450	771
PBX1	5847.24	-0.570237	0.183268	-3.11149	0.00186143	0.0132431	7728	7599	5180	7282	7148	5492	4249	4936	5733	3119
LMX1A	0.195349	-1.08806	3.16075	-0.344242	0.730664		0	0	0	1	0	0	0	0	0	0
RXRG	0						0	0	0	0	0	0	0	0	0	0
LRRC52	0						0	0	0	0	0	0	0	0	0	0
MGST3	5218.61	-0.235728	0.100447	-2.34679	0.0189359	0.0768973	6789	4962	5594	5460	5411	4428	5052	4630	5170	4685
ALDH9A1	4066.06	0.273554	0.146252	1.87043	0.0614235	0.18183	3667	3569	3544	3354	4273	5479	4799	4656	3239	4076
TMCO1	3197.44	0.039965	0.0627897	0.63649	0.524457	0.721541	2840	3237	3112	3333	3242	3302	3146	3153	3252	3353
UCK2	1842.61	0.468277	0.101197	4.6274	3.70282e-06	8.687e-05	1432	1401	1782	1660	1454	2187	2345	2233	1949	1978
FAM78B	13.8482	-0.252073	0.690991	-0.3648	0.715261	0.854031	20	4	25	12	12	8	26	15	1	11
POGK	1678.4	-0.00169612	0.102759	-0.0165059	0.986831	0.994925	1502	1544	2016	1783	1549	1683	1615	1588	1726	1772
TADA1	283.484	0.320947	0.123006	2.60919	0.00907566	0.0439493	265	231	236	255	270	336	294	355	331	256
ILDR2	1.43129	3.99949	3.05058	1.31106	0.189837		0	0	0	0	0	0	0	14	0	0
MAEL	0						0	0	0	0	0	0	0	0	0	0
GPA33	0						0	0	0	0	0	0	0	0	0	0
DUSP27	0						0	0	0	0	0	0	0	0	0	0
POU2F1	305.27	-0.139084	0.174705	-0.796109	0.425969	0.64138	386	300	291	275	345	331	316	258	341	204
CD247	0.199131	1.22022	3.16075	0.386055	0.699456		0	0	0	0	0	0	1	0	0	0
CREG1	3801.73	-0.858227	0.302169	-2.84023	0.00450814	0.0259357	2798	6635	5619	6625	2822	2737	3523	3291	2320	1641
RCSD1	1.03375	3.52846	2.46399	1.43201	0.15214		0	0	0	0	0	0	0	2	4	3
MPZL1	7702.01	0.129891	0.228905	0.567447	0.570411	0.755737	5153	8473	9893	7424	5833	6219	11262	6668	9456	6634
ADCY10	3.49236	0.59439	1.16071	0.512092	0.608587	0.784323	0	8	1	1	1	6	2	0	1	10
MPC2	2828.36	0.268893	0.13071	2.05717	0.03967	0.132875	2218	2816	2750	2884	2157	2588	3624	3068	2909	3265
DCAF6	5659.37	0.191243	0.0907946	2.10632	0.0351764	0.121753	5467	5358	5344	4978	5274	6537	6573	5043	6324	5690
GPR161	1180.31	0.0167136	0.0825803	0.202392	0.83961	0.922687	1287	1126	1113	1116	1222	1068	1202	1142	1251	1270
TIPRL	2227.72	0.0539914	0.0788577	0.684669	0.493553	0.697613	1981	2292	2101	2369	2185	2312	2061	2453	2263	2256
SFT2D2	2038.78	-0.158386	0.132275	-1.1974	0.231149	0.442444	1963	2377	2075	2058	2277	1701	2046	1743	2480	1664
TBX19	122.378	-0.800676	0.256024	-3.12734	0.00176395	0.0126967	112	217	212	116	118	106	88	92	88	70
XCL2	1.0023	-2.67332	2.16791	-1.23313	0.217527		0	6	0	0	1	0	0	0	1	0
XCL1	0.298468	-0.51099	3.16075	-0.161667	0.871568		0	0	1	0	0	0	0	0	0	0
DPT	4564.17	-0.710884	0.434978	-1.6343	0.102196	0.258123	7293	8011	2908	3030	7087	2234	2976	2651	7891	1555
ATP1B1	1080.91	0.653442	0.350761	1.86293	0.0624723	0.184033	1119	1190	325	581	984	1023	934	1175	2191	1283
NME7	446.743	0.00330333	0.171001	0.0193176	0.984588	0.993516	562	440	380	499	347	378	372	523	497	464
BLZF1	1385.58	0.288177	0.090019	3.2013	0.00136811	0.0104903	1112	1387	1199	1287	1252	1431	1376	1572	1598	1637
CCDC181	5.32268	0.304207	0.761051	0.39972	0.689363	0.838106	11	2	0	6	3	6	6	6	5	4
SLC19A2	274.471	0.0788854	0.153098	0.51526	0.606371	0.782433	244	332	208	272	276	254	254	328	305	266
F5	0.706062	-1.22773	3.09399	-0.396811	0.691507		0	0	0	4	0	0	0	0	2	0
SELP	0.609061	-2.69635	3.08083	-0.875202	0.381464		0	6	0	0	0	0	0	0	0	0
SELL	3.52313	0.511565	1.58844	0.322055	0.747411	0.87346	0	2	0	0	11	8	3	0	8	0
SELE	0						0	0	0	0	0	0	0	0	0	0
METTL18	153.777	-0.0341417	0.140624	-0.242787	0.808171	0.906633	166	132	150	163	164	154	182	153	131	137
C1orf112	185.503	0.712553	0.188458	3.78096	0.000156226	0.00186753	175	139	96	157	134	219	218	240	188	285
SCYL3	282.734	-0.24812	0.113283	-2.19026	0.0285053	0.104298	300	269	340	310	314	274	255	218	280	262
KIFAP3	1931.7	-0.251823	0.0906595	-2.77768	0.00547487	0.0300576	1966	2317	1877	2240	2097	1758	1941	1604	1687	1825
METTL11B	0.195349	-1.08806	3.16075	-0.344242	0.730664		0	0	0	1	0	0	0	0	0	0
GORAB	517.302	-0.0647001	0.139689	-0.463172	0.643241	0.807211	546	451	687	511	446	546	539	487	491	462
PRRX1	11339	-0.902453	0.291425	-3.09669	0.00195691	0.0137163	11243	15753	19284	16720	10868	8905	13909	5342	5076	6284
MROH9	2.07999	0.460618	1.53988	0.299125	0.764844	0.883216	0	0	1	5	0	0	5	4	0	1
FMO3	27.3741	1.93233	1.75748	1.09949	0.271553	0.489328	23	0	3	3	25	0	1	2	208	3
FMO2	12.6827	-0.56003	0.834185	-0.67135	0.501998	0.704894	9	14	19	30	1	2	5	16	25	1
FMO1	8.88345	-3.25676	1.10755	-2.9405	0.00327679	0.0203775	16	18	33	9	1	2	0	0	6	0
FMO4	132.109	-0.926039	0.348498	-2.65723	0.00787862	0.0395451	109	160	306	194	95	73	138	70	102	70
PRRC2C	6497.51	0.119899	0.0874896	1.37044	0.170549	0.362759	6153	6740	5859	6132	6253	6902	7093	7358	6814	5667
MYOCOS	0.596243	1.02104	2.87884	0.354672	0.722835		0	0	0	0	1	0	1	2	0	0
MYOC	11.3099	-1.10065	0.979936	-1.12319	0.261358	0.478294	1	12	41	17	3	8	17	2	0	7
VAMP4	1437.06	-0.031233	0.157867	-0.197843	0.843168	0.924435	1738	1134	1636	1333	1418	1737	1445	1197	1537	1189
EEF1AKNMT	1571.89	0.0297402	0.0928162	0.320421	0.748649	0.874131	1735	1506	1563	1603	1369	1684	1688	1396	1541	1629
DNM3	186.18	0.137338	0.361678	0.379724	0.70415	0.847382	356	146	96	121	166	211	294	159	176	132
C1orf105	0						0	0	0	0	0	0	0	0	0	0
PIGC	602.418	-0.0951037	0.108682	-0.875064	0.381539	0.602871	663	654	535	544	713	607	539	581	605	579
SUCO	1292.41	0.463909	0.144656	3.20699	0.00134132	0.0103365	978	1355	1013	1002	1083	1512	1328	1870	1240	1539
FASLG	0						0	0	0	0	0	0	0	0	0	0
TNFSF18	3.11482	2.08983	1.73335	1.20566	0.227949	0.437806	0	0	3	1	0	0	0	9	13	2
TNFSF4	214.876	2.29332	0.849589	2.69933	0.00694783	0.0357755	53	77	117	56	59	28	55	859	703	137
PRDX6	9430.36	0.363994	0.181639	2.00394	0.0450762	0.146066	7885	7217	9934	7939	8257	8130	8900	13731	13529	8778
SLC9C2	0.284398	-1.60764	3.14124	-0.511786	0.608801		0	0	0	0	1	0	0	0	0	0
ANKRD45	2.04431	-0.908811	1.52868	-0.594506	0.552174		7	4	0	0	1	0	3	2	1	0
TEX50	0						0	0	0	0	0	0	0	0	0	0
KLHL20	1201.76	0.0583239	0.0885993	0.658289	0.510353	0.711047	1166	1197	1317	1121	1084	1240	1082	1321	1198	1287
CENPL	271.345	0.784491	0.182095	4.30815	1.64628e-05	0.000292816	255	191	135	210	203	357	314	414	285	345
DARS2	909.003	0.43346	0.156597	2.76799	0.00564027	0.030667	946	782	727	646	763	868	897	1345	986	1125
ZBTB37	264.538	-0.400179	0.130471	-3.06718	0.0021609	0.01479	317	349	285	255	296	207	243	238	254	195
SERPINC1	1.79255	-2.91529	1.66447	-1.75149	0.079862		0	2	3	7	1	0	0	0	2	0
RC3H1	917.935	-0.253176	0.0786265	-3.21998	0.00128198	0.00996536	966	1019	1075	946	984	823	906	781	892	784
RABGAP1L	928.599	0.297375	0.115838	2.56716	0.0102535	0.0482308	985	759	804	693	922	1068	992	931	1072	1055
GPR52	0.316164	1.81384	3.13559	0.578467	0.562949		0	0	0	0	0	0	0	0	2	0
CACYBP	2036.3	0.193685	0.117733	1.64512	0.0999451	0.254336	1938	1785	1846	2006	1921	1986	1769	2579	2065	2462
MRPS14	790.218	-0.0859735	0.092557	-0.928872	0.352956	0.575445	930	772	831	721	811	721	760	832	781	738
TNN	0.183512	-1.08806	3.16075	-0.344242	0.730664		1	0	0	0	0	0	0	0	0	0
KIAA0040	12.8753	0.0112345	0.808469	0.0138961	0.988913	0.995555	14	2	35	5	5	6	5	26	4	21
TNR	0.183512	-1.08806	3.16075	-0.344242	0.730664		1	0	0	0	0	0	0	0	0	0
COP1	1288.35	-0.126411	0.0951936	-1.32794	0.184199	0.381501	1112	1495	1334	1429	1352	1275	1227	1153	1287	1215
PAPPA2	133.811	-2.54383	0.569842	-4.46409	8.04098e-06	0.000163242	45	607	147	228	113	54	19	48	28	45
ASTN1	90.9971	-3.22735	1.23898	-2.60485	0.00919149	0.0443232	31	12	555	169	52	32	33	2	0	19
BRINP2	17.0668	-3.25773	0.921453	-3.53542	0.000407123	0.00402954	19	2	87	34	11	4	5	0	2	3
CRYZL2P-SEC16B	1.95673	-0.827686	1.10352	-0.750043	0.453229		2	2	0	2	4	3	0	2	0	0
SEC16B	0						0	0	0	0	0	0	0	0	0	0
RASAL2	1764.6	0.287039	0.183587	1.56351	0.117933	0.284205	1283	1921	1829	1733	1179	1880	2068	1977	1418	2352
TEX35	2.77313	-3.62997	1.38177	-2.62704	0.00861306	0.0422902	10	1	4	1	7	0	1	0	0	0
RALGPS2	3895.76	0.00170076	0.236873	0.00718005	0.994271	0.99725	5754	3010	2905	3195	4600	3851	4938	2624	4539	3536
ANGPTL1	151.556	-1.68735	0.921523	-1.83104	0.0670945	0.192487	22	594	125	291	123	49	168	4	57	79
FAM20B	3004.93	-0.0627588	0.114775	-0.546798	0.584518	0.766503	2622	3727	3081	2894	3026	3157	3094	2652	2651	3140
TOR3A	987.291	-0.0501235	0.18432	-0.271937	0.785671	0.895129	678	1046	1085	1335	877	778	922	1021	1093	1033
ABL2	2607.87	0.325693	0.126529	2.57405	0.0100516	0.0475063	3003	2320	2045	2126	2077	3075	3136	2885	2618	2789
SOAT1	3350.15	-0.00712008	0.173355	-0.0410722	0.967238	0.985299	2588	3658	3685	4179	2680	3334	3039	3840	2617	3875
AXDND1	1.99612	0.957005	1.14598	0.835097	0.403663		0	0	1	1	1	0	3	6	1	1
NPHS2	0						0	0	0	0	0	0	0	0	0	0
TDRD5	0						0	0	0	0	0	0	0	0	0	0
FAM163A	0						0	0	0	0	0	0	0	0	0	0
TOR1AIP2	2481.13	-0.0953985	0.103058	-0.925681	0.354612	0.576879	2190	2814	2688	2457	2665	2374	2663	2136	2601	2219
TOR1AIP1	4214.42	-0.3187	0.0797967	-3.9939	6.49952e-05	0.00090784	4249	4984	5008	4358	4791	4092	3788	3465	3637	3768
CEP350	1343.36	-0.0922541	0.116927	-0.78899	0.430118	0.644815	1551	1580	1148	1244	1406	1381	1231	1440	1198	1249
QSOX1	20043.8	-0.12983	0.115965	-1.11956	0.262902	0.479976	24641	22657	17119	19322	20983	17646	18906	17910	19638	21610
LHX4	46.4238	0.29516	0.253851	1.16273	0.24494	0.459737	50	35	49	35	37	65	62	35	45	46
ACBD6	1196.96	-0.330462	0.0856382	-3.85882	0.000113938	0.00144907	1469	1196	1272	1428	1298	1033	995	1077	1154	1041
XPR1	1493.46	-0.0187826	0.135076	-0.139052	0.889409	0.947937	1320	1603	1786	1557	1248	1483	1366	1576	1254	1737
KIAA1614	483.336	-0.469433	0.144496	-3.24877	0.00115907	0.0092567	484	596	547	498	679	459	452	327	422	365
STX6	1854.61	-0.217983	0.186311	-1.16999	0.242004	0.456201	1299	1888	2837	2062	1885	1700	1770	1484	1771	1846
MR1	1755.42	-0.554242	0.158294	-3.50136	0.000462891	0.00449214	1629	2406	2453	2156	1796	1289	1699	1142	1553	1425
IER5	2657.17	0.150238	0.154287	0.973758	0.330177	0.552035	2824	1815	3228	2485	2241	3025	2906	2528	2634	2883
CACNA1E	0.199131	1.22022	3.16075	0.386055	0.699456		0	0	0	0	0	0	1	0	0	0
ZNF648	4.12768	1.49014	1.2908	1.15443	0.248324	0.46357	0	4	0	0	5	4	3	0	18	3
GLUL	7593.74	-0.139957	0.196706	-0.711505	0.476771	0.684309	10914	6686	5140	7218	9848	7205	6626	6841	8211	7244
TEDDM1	0						0	0	0	0	0	0	0	0	0	0
RGSL1	0.198902	-1.08806	3.16075	-0.344242	0.730664		0	0	1	0	0	0	0	0	0	0
RNASEL	595.256	-0.372873	0.14489	-2.5735	0.0100677	0.0475685	597	768	532	745	715	572	561	439	568	452
RGS16	15.3591	-1.69145	0.713819	-2.36958	0.0178085	0.0732741	1	26	33	31	24	4	3	6	4	17
RGS8	0						0	0	0	0	0	0	0	0	0	0
NPL	55.0612	-0.624778	0.357407	-1.74809	0.0804489	0.218146	53	82	50	109	38	24	57	35	45	53
DHX9	6193.12	0.327896	0.0862068	3.8036	0.000142609	0.00173417	5289	5525	4973	6488	5184	6952	6633	7148	6672	7063
SHCBP1L	0.774416	0.0803508	2.84126	0.02828	0.977439		1	0	0	0	1	0	3	0	0	0
LAMC1	36685.5	-0.437458	0.303864	-1.43965	0.149966	0.333247	22943	63503	41086	54551	28941	30733	50061	22188	26119	26726
LAMC2	146.439	0.525841	0.412843	1.27371	0.202767	0.406532	93	155	99	180	71	135	351	67	168	140
NMNAT2	82.4476	0.684116	0.632842	1.08102	0.279687	0.497623	79	84	56	85	9	50	233	24	56	142
SMG7	2205.9	0.0361598	0.0708581	0.510313	0.609832	0.785031	1997	2336	2138	2212	2207	2295	2334	2088	2108	2338
NCF2	24.5907	2.45065	0.913996	2.68125	0.0073348	0.0373946	5	6	7	14	3	14	20	68	0	104
ARPC5	7289.22	0.255399	0.143542	1.77926	0.0751976	0.208212	4679	6914	7491	6692	7450	7656	7612	8310	6992	9091
RGL1	2397.51	-0.326501	0.213502	-1.52927	0.126198	0.296807	2584	2422	3296	1950	3084	2884	2605	1662	1935	1549
APOBEC4	0						0	0	0	0	0	0	0	0	0	0
COLGALT2	186.042	-0.153903	0.32895	-0.467862	0.639883	0.805014	128	263	254	200	132	186	168	106	117	301
TSEN15	1735.11	-0.143558	0.178302	-0.805143	0.420737	0.637018	1278	1606	2406	1943	1871	1564	1563	2093	1541	1481
C1orf21	2454.9	-0.236202	0.251948	-0.937503	0.3485	0.571228	3238	1975	2302	2739	3020	2545	3483	1265	2047	1930
EDEM3	2478.97	0.157331	0.114297	1.37651	0.168663	0.359856	2183	2756	2049	2400	2330	2936	2695	2752	2199	2485
NIBAN1	3375.36	-0.500551	0.312584	-1.60133	0.109304	0.270778	6061	5380	2292	4126	1914	2041	2960	3467	3202	2306
RNF2	808.467	0.0479932	0.0865928	0.554239	0.579415	0.763184	701	769	818	872	812	855	769	820	879	783
TRMT1L	842.226	-0.214644	0.100317	-2.13966	0.0323823	0.11476	1058	949	889	808	817	802	749	842	747	756
SWT1	209.253	-0.292768	0.129824	-2.25512	0.0241259	0.0919536	262	219	199	212	257	213	181	171	193	180
IVNS1ABP	1760.56	0.346996	0.167671	2.0695	0.0384992	0.130093	1125	1774	1636	1681	1530	1922	1584	2529	1708	2111
HMCN1	4241.13	0.790565	0.429978	1.83862	0.0659715	0.190428	5628	5514	1596	971	1826	6282	4571	6644	5078	4298
PRG4	15.1008	-4.16167	1.27263	-3.27014	0.00107493	0.00871643	5	98	2	35	0	2	0	0	0	4
TPR	4345.46	0.227863	0.0837806	2.71976	0.00653296	0.0342758	4195	4329	3446	4212	3830	4897	4784	4779	4671	4307
ODR4	663.266	-0.0158423	0.118776	-0.13338	0.893893	0.949702	545	787	657	718	625	645	684	726	642	598
PDC	1.15118	-0.900635	2.73874	-0.328849	0.74227		5	0	1	0	0	4	0	0	0	0
PTGS2	180.397	-0.54069	0.527133	-1.02572	0.305024	0.526236	124	147	226	361	209	117	387	37	115	76
PLA2G4A	337.675	-0.554177	0.556597	-0.995653	0.319419	0.540567	696	288	255	332	436	338	698	54	162	114
BRINP3	0						0	0	0	0	0	0	0	0	0	0
RGS18	0						0	0	0	0	0	0	0	0	0	0
RGS21	0						0	0	0	0	0	0	0	0	0	0
RGS1	0						0	0	0	0	0	0	0	0	0	0
RGS13	0.408939	2.19178	3.11072	0.70459	0.481066		0	0	0	0	0	0	0	4	0	0
RGS2	76.0371	-0.451554	0.500239	-0.902676	0.366698	0.588491	140	136	63	62	36	42	59	146	43	29
UCHL5	830.218	0.290642	0.110813	2.62282	0.00872052	0.0426692	814	782	634	801	700	864	797	1035	911	959
RO60	1374.08	0.024945	0.0811809	0.307277	0.758632	0.879933	1219	1424	1363	1357	1446	1510	1403	1422	1332	1260
GLRX2	344.29	-0.0353845	0.138993	-0.254578	0.799049	0.902264	299	414	340	333	356	343	266	387	331	370
CDC73	1916.7	0.171084	0.0918149	1.86336	0.0624116	0.183983	1549	2099	1788	1771	1807	1958	2006	2054	1958	2172
B3GALT2	322.645	0.424324	0.328196	1.2929	0.196047	0.3971	103	377	297	293	306	237	443	481	263	423
KCNT2	27.5168	-1.24128	0.582886	-2.12954	0.0332096	0.116786	26	51	60	18	35	14	19	3	37	7
CFH	1075.25	-0.585061	0.257004	-2.27647	0.0228181	0.0884601	1768	1675	958	774	1274	841	1236	771	797	652
CFHR3	0.217688	1.22022	3.16075	0.386055	0.699456		0	0	0	0	0	0	0	0	2	0
CFHR1	2.72163	-0.468457	1.45706	-0.321507	0.747826	0.873703	0	0	12	0	0	0	2	4	4	0
CFHR4	0						0	0	0	0	0	0	0	0	0	0
CFHR2	0						0	0	0	0	0	0	0	0	0	0
CFHR5	0						0	0	0	0	0	0	0	0	0	0
F13B	0.496279	-1.50591	3.10938	-0.484311	0.628165		0	0	3	0	0	0	0	0	0	0
ASPM	1451.57	1.94597	0.346209	5.6208	1.90075e-08	1.02067e-06	1153	528	283	361	663	2815	1595	2828	1790	2495
ZBTB41	765.517	-0.0698024	0.101338	-0.688807	0.490945	0.695398	821	826	710	718	843	837	704	809	672	710
CRB1	3.6632	-0.994821	1.016	-0.979154	0.327504	0.549434	5	10	0	4	3	6	1	2	2	0
DENND1B	364.059	0.0929818	0.109682	0.84774	0.396583	0.616964	340	400	351	295	373	369	397	397	340	373
C1orf53	105.911	-0.325219	0.233807	-1.39097	0.164235	0.353777	100	115	158	110	104	60	93	102	83	129
LHX9	105.765	1.6124	0.665111	2.42426	0.0153396	0.065407	40	24	129	15	51	14	284	186	122	189
NEK7	14450.6	1.03699	0.203776	5.08887	3.60207e-07	1.25111e-05	6146	10185	11103	9932	9980	14789	15793	20042	19638	26893
ATP6V1G3	16.73	0.311794	0.67593	0.461282	0.644597	0.808434	19	9	23	6	15	10	1	26	41	12
PTPRC	10.8161	1.58444	0.864164	1.8335	0.0667284	0.19178	5	0	7	3	9	1	7	26	23	21
NR5A2	2.25058	-4.58622	2.24684	-2.04119	0.0412323	0.136836	0	6	0	2	13	0	0	0	0	0
ZNF281	2439.78	0.0177251	0.195253	0.0907802	0.927667	0.967357	1623	2525	2276	3175	2523	2571	2031	3268	2139	2262
KIF14	459.784	2.30471	0.354994	6.49223	8.45729e-11	1.03372e-08	279	155	63	92	182	913	522	861	592	933
DDX59	561.472	0.0466717	0.114254	0.408491	0.682913	0.833939	470	614	528	594	554	640	510	538	535	626
CAMSAP2	2809.67	-0.135489	0.0797807	-1.69827	0.0894562	0.23455	2705	3173	2926	3131	2771	2870	2605	2792	2421	2698
GPR25	0.810683	3.18002	3.06909	1.03614	0.300135		0	0	0	0	0	4	0	4	0	0
INAVA	0						0	0	0	0	0	0	0	0	0	0
KIF21B	7.20082	1.63424	0.883103	1.85057	0.0642314	0.186898	0	0	3	7	5	20	13	8	4	7
CACNA1S	0.514885	-1.53226	3.1079	-0.493022	0.621997		0	4	0	0	0	0	0	0	1	0
ASCL5	0.597501	-0.929992	2.88765	-0.322058	0.747409		0	2	0	1	0	0	1	0	0	0
TMEM9	1496.08	-0.202179	0.0868438	-2.32807	0.0199082	0.0799305	1543	1785	1480	1560	1632	1352	1354	1403	1571	1275
IGFN1	4.42775	-1.41074	1.49105	-0.946139	0.344078	0.566335	0	27	0	0	2	0	3	0	2	5
PKP1	7.61287	0.052031	0.923228	0.0563577	0.955057	0.979404	3	4	23	1	3	2	1	22	4	7
TNNT2	0						0	0	0	0	0	0	0	0	0	0
LAD1	0.559665	-2.58366	3.08522	-0.83743	0.402351		3	0	0	0	1	0	0	0	0	0
TNNI1	1.64464	-4.1348	1.71433	-2.4119	0.0158696		4	5	0	2	3	0	0	0	0	0
PHLDA3	4409.03	-0.168656	0.105353	-1.60086	0.109409	0.270958	4966	4853	5123	4419	3969	4023	4553	3782	3775	4622
CSRP1	7879.61	1.00894	0.337458	2.98983	0.00279135	0.0179459	4521	6577	3367	6162	5527	6034	10029	9134	6188	21251
NAV1	8965.79	-0.204534	0.184193	-1.11043	0.266812	0.484084	7656	12745	7095	9889	10614	8067	10775	7443	8057	7311
IPO9	4050.55	0.132371	0.0750896	1.76284	0.0779275	0.213534	3954	3981	3921	3757	3710	4456	4038	4330	3735	4619
SHISA4	1418.06	-0.111672	0.112387	-0.993633	0.320402	0.541634	1359	1427	1756	1521	1299	1270	1421	1222	1549	1351
LMOD1	2976.64	1.52736	0.394093	3.87564	0.000106346	0.00136586	848	2848	1896	1080	993	2180	6682	3847	2836	6552
TIMM17A	2002.3	0.627557	0.0992752	6.32138	2.59236e-10	2.70677e-08	1505	1607	1629	1431	1693	2282	2291	2931	2306	2343
RNPEP	4376.91	0.236298	0.117599	2.00936	0.0444992	0.144731	4999	4272	3455	3397	3970	4804	4491	4776	4892	4708
ELF3	0.812082	-3.11246	3.06723	-1.01475	0.310226		0	8	0	0	0	0	0	0	0	0
GPR37L1	0.508576	1.63844	2.93096	0.55901	0.576155		0	0	0	0	0	0	1	0	2	0
ARL8A	1596.35	0.0181086	0.104386	0.173477	0.862276	0.933466	1578	1665	1534	1803	1350	1664	1648	1387	1578	1752
PTPN7	0.591414	0.0386159	2.39988	0.0160907	0.987162		0	1	0	0	0	0	2	0	0	0
LGR6	0.571493	-0.825727	3.11546	-0.265042	0.790977		3	0	0	0	0	0	0	2	0	0
UBE2T	376.921	1.18707	0.208928	5.68169	1.33371e-08	7.59033e-07	299	181	218	244	206	587	348	682	452	547
PPP1R12B	627.967	0.652673	0.247867	2.63315	0.00845959	0.0417671	520	538	489	364	529	598	1203	509	591	935
SYT2	3.99032	0.084263	1.02248	0.0824103	0.93432	0.970084	4	0	6	5	1	3	7	0	7	1
KDM5B	3101.3	-0.0997541	0.131652	-0.757713	0.448623	0.659923	2417	3855	3077	3421	3271	3015	3203	2689	3258	2803
RABIF	723.425	-0.11995	0.138465	-0.866282	0.386336	0.607386	726	865	858	630	686	569	685	833	674	704
KLHL12	1423.17	-0.218629	0.0835544	-2.61661	0.00888085	0.0432286	1515	1738	1395	1566	1438	1320	1327	1306	1220	1402
ADIPOR1	4256.92	-0.0124345	0.104525	-0.118962	0.905305	0.955194	3921	4315	4599	4646	3894	4190	3945	4505	3659	4891
CYB5R1	1618.6	-0.249772	0.134262	-1.86033	0.0628389	0.18492	1689	2028	1548	2083	1442	1279	1506	1496	1419	1691
TMEM183A	1490.93	-0.282737	0.117166	-2.41312	0.0158165	0.0670525	1271	1743	1604	1750	1812	1427	1318	1386	1413	1180
PPFIA4	203.276	0.458828	0.405276	1.13214	0.257576	0.47404	179	219	70	71	314	164	211	222	341	236
MYOG	0						0	0	0	0	0	0	0	0	0	0
ADORA1	133.017	-1.2584	0.397527	-3.16558	0.00154776	0.0114757	64	354	173	132	213	57	69	107	63	94
MYBPH	19.6993	0.536377	1.20358	0.44565	0.65585	0.815294	0	61	3	7	6	0	29	55	9	21
CHI3L1	523.696	-2.80337	1.11519	-2.5138	0.0119439	0.0542363	9	1090	1356	1384	740	57	49	6	419	124
CHIT1	0.601283	1.00375	3.1127	0.322468	0.747098		0	2	0	0	0	0	3	0	0	0
BTG2	427.232	0.0240415	0.239994	0.100175	0.920205	0.962748	370	485	563	438	260	400	542	298	538	373
FMOD	4484.07	-2.50724	0.428722	-5.84816	4.97038e-09	3.32308e-07	2855	8265	15131	7387	4493	1643	2281	980	1184	618
PRELP	2873.08	-1.83224	0.493106	-3.71572	0.000202626	0.00231114	7027	3033	8689	1414	2267	1320	2271	509	1410	787
OPTC	1.19301	0.00494694	2.80648	0.00176269	0.998594		0	0	5	0	0	0	4	0	0	0
ATP2B4	20930.2	0.533025	0.209828	2.54029	0.0110761	0.0511631	27802	15991	14039	13399	14300	25005	28796	21222	23016	25725
LAX1	0.698148	-1.23982	2.25808	-0.549059	0.582965		0	2	1	0	0	0	0	2	0	0
ZC3H11A	5020.8	-0.139	0.0921016	-1.5092	0.131248	0.30466	5165	5294	5413	4730	5707	5035	5116	4326	5185	4231
ZBED6	375.005	-0.386787	0.1558	-2.48259	0.0130432	0.0579833	514	460	379	323	445	393	331	298	308	293
SNRPE	910.056	0.119618	0.143825	0.831688	0.405585	0.624492	1038	727	903	913	778	967	876	1057	1090	748
SOX13	655.354	-0.0174561	0.239716	-0.0728199	0.941949	0.973649	550	849	359	791	746	632	840	565	518	700
ETNK2	121.521	-0.617971	0.395524	-1.56241	0.118191	0.284341	113	91	91	195	243	140	114	59	120	44
REN	0.20302	-1.08806	3.16075	-0.344242	0.730664		0	2	0	0	0	0	0	0	0	0
KISS1	0.19695	1.22022	3.16075	0.386055	0.699456		0	0	0	0	0	0	0	0	0	1
GOLT1A	0						0	0	0	0	0	0	0	0	0	0
PLEKHA6	127.222	-1.05896	0.617787	-1.71413	0.0865057	0.229241	63	229	122	250	194	127	127	4	91	62
PPP1R15B	1665.24	-0.176515	0.121708	-1.45031	0.146972	0.32884	1457	1732	1967	1760	1916	1669	1531	1617	1738	1261
PIK3C2B	55.5171	-0.156854	0.244307	-0.642034	0.520851	0.719728	54	52	51	66	67	32	61	62	63	43
MDM4	634.067	-0.0818299	0.146188	-0.559759	0.575644	0.759874	620	620	618	643	757	698	653	563	717	449
LRRN2	22.1676	-4.0471	1.36889	-2.95648	0.00311169	0.0195666	0	63	33	99	11	4	0	0	8	0
NFASC	6197.91	0.362741	0.22856	1.58707	0.112496	0.276563	6065	7831	4392	4033	4791	8091	8711	4776	5581	7704
CNTN2	1.3182	-0.609049	2.28845	-0.26614	0.790131		0	0	7	0	0	1	0	2	2	0
TMEM81	57.5924	-0.0525605	0.201776	-0.260489	0.794487	0.900012	49	56	73	52	60	60	49	50	54	67
RBBP5	760.63	0.0271265	0.0843722	0.32151	0.747824	0.873703	656	770	730	812	796	801	740	736	801	759
DSTYK	2091.12	0.028913	0.217001	0.133239	0.894005	0.949761	2849	2311	1373	1719	2097	2697	2496	1685	1754	1926
TMCC2	285.108	0.0518441	0.357926	0.144846	0.884832	0.944942	565	239	163	168	263	418	316	224	191	299
NUAK2	322.233	0.397212	0.217052	1.83003	0.0672459	0.192691	186	206	283	382	332	359	352	343	318	456
KLHDC8A	0.192642	-1.08806	3.16075	-0.344242	0.730664		0	0	0	0	1	0	0	0	0	0
LEMD1	0						0	0	0	0	0	0	0	0	0	0
CDK18	16.4236	-0.835436	0.43305	-1.92919	0.0537072	0.165475	28	20	13	9	32	12	8	15	10	11
MFSD4A	3.13086	2.83688	1.11535	2.54349	0.0109751	0.0508194	1	0	0	1	0	2	10	4	6	3
ELK4	1311.17	-0.332723	0.116684	-2.85149	0.00435145	0.0252099	1341	1299	1438	1525	1703	1021	1384	1142	1165	1088
SLC45A3	60.8763	-0.174971	0.341422	-0.512477	0.608317	0.784035	55	77	70	48	70	37	28	94	48	76
NUCKS1	10666.7	0.447395	0.101476	4.40886	1.03915e-05	0.000200653	9588	8926	7803	8927	9882	12380	10560	14012	11894	12689
RAB29	1910.66	-0.768497	0.109714	-7.00458	2.47727e-12	4.81644e-10	2275	2705	2642	2450	1965	1487	1488	1489	1298	1302
SLC41A1	2579.31	-0.134194	0.128859	-1.04139	0.297692	0.518426	1969	2960	3115	2714	2736	2435	2527	2450	2242	2640
PM20D1	5.25407	-1.45287	1.0502	-1.38343	0.166534	0.356844	0	14	2	11	9	3	3	0	1	5
SLC26A9	0.639847	2.8331	3.08065	0.919643	0.357759		0	0	0	0	0	0	0	2	4	0
FAM72A	41.4083	1.70523	0.489766	3.48172	0.0004982	0.00473963	41	20	20	10	3	81	69	70	40	55
AVPR1B	0.188077	-1.08806	3.16075	-0.344242	0.730664		0	0	0	0	0	0	0	0	0	0
RHEX	0						0	0	0	0	0	0	0	0	0	0
CTSE	0.200872	1.22022	3.16075	0.386055	0.699456		0	0	0	0	0	2	0	0	0	0
SRGAP2	2384.53	0.196296	0.0918437	2.13729	0.0325746	0.115199	2485	2080	2374	2095	2075	2764	2713	2363	2571	2319
IKBKE	448.792	0.202132	0.166393	1.21478	0.224449	0.433248	377	500	369	489	350	452	441	567	377	561
RASSF5	240.956	-0.653893	0.228356	-2.86348	0.00419012	0.0245415	300	239	312	207	413	214	224	133	208	154
EIF2D	2506.44	-0.433568	0.103032	-4.20808	2.57548e-05	0.000422954	2993	2592	3193	2725	2895	1983	2108	1913	2540	2117
DYRK3	1337.75	0.113141	0.105887	1.06851	0.285289	0.504249	1453	1296	1231	1337	1108	1372	1429	1569	1196	1382
MAPKAPK2	6032.95	-0.0388369	0.0857432	-0.452944	0.650589	0.811914	6143	6485	5511	6244	6186	5601	5641	6574	5435	6505
IL10	0.099451	-0.510993	3.16075	-0.161668	0.871567		0	0	0	0	0	0	0	0	0	0
IL19	10.2783	1.91593	1.53826	1.24552	0.212942	0.419529	13	0	0	0	7	3	0	41	30	5
IL20	1.63981	2.85398	2.09508	1.36223	0.173125		0	0	1	0	0	2	0	10	2	0
IL24	11.3449	1.68215	1.43397	1.17307	0.240767	0.454953	22	0	0	2	1	4	0	60	16	5
FCMR	112.676	0.572355	0.552679	1.0356	0.300388	0.521033	203	43	91	26	87	126	45	257	162	81
PIGR	0						0	0	0	0	0	0	0	0	0	0
FCAMR	0						0	0	0	0	0	0	0	0	0	0
C1orf116	1.01766	2.03223	1.7227	1.17968	0.238128		0	2	0	0	0	2	1	0	2	1
YOD1	341.353	0.190073	0.120444	1.5781	0.114543	0.279501	307	319	364	268	334	405	356	344	318	392
PFKFB2	303.059	-0.643089	0.198304	-3.24294	0.00118305	0.00939495	378	429	326	400	313	220	281	255	142	281
C4BPB	0.393901	2.1438	3.11354	0.68854	0.491113		0	0	0	0	0	0	0	0	0	3
C4BPA	0.099451	-0.510993	3.16075	-0.161668	0.871567		0	0	0	0	0	0	0	0	0	0
CD55	2923.85	0.112188	0.152942	0.733538	0.46323	0.672405	3368	3207	2697	2465	2312	3168	3853	2720	2824	2620
CR2	0.183512	-1.08806	3.16075	-0.344242	0.730664		1	0	0	0	0	0	0	0	0	0
CR1	0.10151	-0.510993	3.16075	-0.161668	0.871567		0	1	0	0	0	0	0	0	0	0
CR1L	0.102235	0.643149	3.16075	0.20348	0.83876		0	0	0	0	0	0	0	1	0	0
CD46	4708.32	0.0520788	0.0990152	0.525967	0.598911	0.777183	5219	4461	5063	4245	4126	5068	5322	4532	4534	4508
CD34	52.7697	-1.24812	0.570811	-2.18658			32	38	45	42	212	41	39	20	39	15
PLXNA2	321.651	-0.238861	0.440894	-0.541765	0.58798	0.769135	574	468	74	259	363	174	331	247	465	256
CAMK1G	5.67883	-2.05127	1.10606	-1.85456	0.0636586	0.186166	5	14	1	0	23	0	3	3	0	3
LAMB3	265.235	-0.686446	0.40207	-1.70728	0.0877702	0.231287	653	432	176	161	212	119	281	231	177	206
G0S2	49.55	-3.35957	0.807459	-4.16066	3.17323e-05	0.000502576	16	216	72	121	25	0	3	10	13	16
HSD11B1	15.7083	-3.59768	1.28252	-2.80517	0.005029	0.0282704	1	93	11	31	6	0	9	0	0	1
TRAF3IP3	0.300695	-1.67659	3.13597	-0.534634	0.592903		0	2	0	0	0	0	0	0	0	0
C1orf74	88.1404	-0.214638	0.21123	-1.01613	0.309566	0.531065	95	97	75	126	78	58	86	93	79	90
IRF6	24.021	-0.118948	1.01706	-0.116952	0.906898	0.955953	0	80	17	5	21	4	48	10	8	43
UTP25	1739.44	-0.0468909	0.250031	-0.18754	0.851237	0.927704	1735	2420	1721	1829	1132	1029	1715	1734	1548	2526
SYT14	351.5	-0.275856	0.566434	-0.487006	0.626254	0.795235	256	1074	96	327	169	200	255	157	411	564
SERTAD4	684.536	1.28874	0.681414	1.89128	0.058587	0.176146	347	356	963	182	137	166	562	1214	1607	1305
HHAT	237.05	0.066168	0.306591	0.215819	0.829129	0.917668	198	297	341	182	138	138	190	324	312	247
KCNH1	220.249	0.883423	0.633099	1.3954	0.162897	0.352155	75	183	341	130	43	108	53	639	234	391
RCOR3	1375.32	-0.0456055	0.0702024	-0.649628	0.515932	0.715923	1316	1502	1461	1374	1330	1359	1296	1425	1405	1281
TRAF5	827.969	0.155368	0.186095	0.834886	0.403782	0.622987	567	948	959	815	626	710	803	1089	900	858
RD3	0						0	0	0	0	0	0	0	0	0	0
SLC30A1	2790.5	-0.254004	0.232161	-1.09409	0.273917	0.491911	1636	3524	3369	4038	2609	3004	2848	2202	2000	2671
NEK2	417.516	2.43159	0.492836	4.93388	8.06123e-07	2.40486e-05	282	121	21	68	157	805	398	858	636	823
LPGAT1	2119.01	-0.0110519	0.0933448	-0.118399	0.905751	0.955344	1763	2310	2170	2068	2323	1998	2072	2183	2225	2072
INTS7	843.468	-0.134992	0.0904939	-1.49173	0.135771	0.312203	804	909	878	947	874	837	700	876	841	764
DTL	499.114	0.937753	0.280148	3.34735	0.000815873	0.00701958	337	342	159	512	360	790	497	782	491	716
PPP2R5A	1710.83	0.00872005	0.109243	0.0798223	0.936379	0.970798	2023	1618	1437	1665	1783	1862	1728	1578	1814	1597
PACC1	194.492	-0.376804	0.194175	-1.94054	0.0523142	0.162455	161	172	256	266	241	155	198	179	133	178
NENF	2114.66	-0.293464	0.0811673	-3.61554	0.000299717	0.00315477	2233	2206	2145	2520	2539	1757	1871	1976	2035	1861
ATF3	142.872	-0.332422	0.359578	-0.924478	0.355237	0.577662	117	194	149	198	136	86	243	79	67	154
FAM71A	0						0	0	0	0	0	0	0	0	0	0
BATF3	13.4172	-0.227545	0.561776	-0.405046	0.685443	0.836106	16	6	10	19	19	8	4	8	13	27
NSL1	860.049	-0.0980801	0.106605	-0.920037	0.357553	0.579589	946	815	760	960	963	942	822	753	792	843
TATDN3	344.869	-0.144242	0.111996	-1.28792	0.197773	0.399156	333	428	368	366	313	327	327	316	355	310
SPATA45	1.58445	0.747731	1.65277	0.45241	0.650974		0	3	0	0	1	0	0	1	0	7
FLVCR1	109.457	0.412751	0.215346	1.91669	0.055277	0.168896	104	53	104	91	114	108	137	142	124	113
VASH2	21.5987	-2.38449	0.521932	-4.56859	4.91016e-06	0.000109984	27	46	11	48	46	2	9	8	8	5
ANGEL2	798.73	-0.259739	0.101315	-2.56368	0.010357	0.0485825	992	833	831	758	935	727	760	645	742	760
RPS6KC1	1589.78	0.0997205	0.0806006	1.23722	0.216006	0.423622	1372	1695	1510	1524	1571	1805	1637	1621	1554	1603
PROX1	12.0693	0.257719	0.624239	0.412854	0.679714	0.831816	7	20	13	1	11	6	25	10	8	14
SMYD2	1290.93	0.0607767	0.126345	0.481036	0.630491	0.798379	1190	1195	1552	1138	1241	1176	1131	1356	1406	1520
PTPN14	6045.76	0.257719	0.150832	1.70865	0.0875151	0.230903	5709	6632	5211	4326	5655	5851	5292	8070	7062	6644
CENPF	2455.83	2.05745	0.31418	6.54865	5.80598e-11	7.73293e-09	1739	869	455	634	1056	4329	3119	4924	3213	4214
KCNK2	10430.9	0.280792	0.161971	1.7336	0.0829891	0.222642	7419	9980	11481	10726	7487	12402	11513	13106	11163	9027
KCTD3	2621	-0.0225244	0.106378	-0.211739	0.832311	0.918725	2865	2530	2325	2569	2915	2987	2681	2345	2686	2302
USH2A	15.2332	-2.54811	1.02556	-2.48459	0.01297	0.0577032	12	9	95	10	1	0	9	6	2	3
ESRRG	0.584932	1.0142	2.88995	0.350942	0.725632		1	0	0	0	0	0	0	2	0	1
GPATCH2	450.831	0.271001	0.114895	2.35868	0.0183401	0.0748969	348	417	430	386	460	510	530	435	449	538
SPATA17	20.2666	-0.0796388	0.385734	-0.20646	0.836431	0.921153	13	14	23	23	28	18	32	13	18	15
RRP15	565.846	0.429998	0.105292	4.08385	4.42954e-05	0.000662905	412	451	542	549	454	647	629	682	622	664
TGFB2	128.57	-0.629418	0.482934	-1.30332	0.192465	0.392376	95	126	267	219	71	47	72	227	96	60
LYPLAL1	355.296	-0.409602	0.164492	-2.49011	0.0127705	0.0569775	381	433	453	438	319	369	234	259	340	321
ZC3H11B	3.59258	0.545074	0.835757	0.652192	0.514278	0.714673	3	4	4	0	1	2	7	2	4	4
SLC30A10	0						0	0	0	0	0	0	0	0	0	0
EPRS1	9108.61	0.324283	0.11612	2.79265	0.00522779	0.0290977	6642	7988	9391	8426	7997	9632	9453	11596	10894	9062
BPNT1	842.526	0.0390378	0.0654302	0.596633	0.550753	0.741777	779	832	870	820	854	847	885	882	809	843
IARS2	4589.19	0.0506515	0.0649004	0.78045	0.435126	0.648585	4862	4407	4184	4678	4409	4621	4497	4598	4603	5029
RAB3GAP2	2073.33	0.067431	0.0980071	0.688021	0.49144	0.695866	2102	2271	2115	1850	1784	2276	2280	2132	1896	2022
MARK1	136.101	-0.0540169	0.35104	-0.153877	0.877707	0.941899	89	155	159	150	138	139	189	44	106	187
C1orf115	240.48	0.40652	0.803914	0.505675	0.613085	0.786942	351	126	31	272	251	512	443	60	316	38
MTARC2	203.962	0.177538	0.187486	0.946941	0.343669	0.566027	188	187	233	148	199	178	267	236	161	238
MTARC1	46.7101	0.770322	0.51862	1.48533	0.137456	0.314837	71	38	7	33	21	24	48	75	65	80
HLX	366.404	0.191869	0.242396	0.79155	0.428623	0.643315	301	278	274	520	335	234	476	444	417	380
DUSP10	811.676	0.726027	0.332236	2.18527	0.0288687	0.105263	1050	568	585	258	594	629	769	1407	1111	1140
HHIPL2	65.2181	0.923539	0.419771	2.2001	0.0277996	0.10238	105	27	31	29	30	70	127	70	77	81
TAF1A	184.007	-0.161893	0.148379	-1.09108	0.27524	0.4935	173	197	198	225	176	171	168	185	136	206
MIA3	3871.09	-0.03279	0.091807	-0.357162	0.72097	0.858235	4399	4305	3672	3382	3815	3927	4036	3755	3814	3602
AIDA	2074.73	0.18953	0.121068	1.56549	0.117468	0.283488	2110	1893	1864	1877	1947	2483	1751	2062	2124	2632
BROX	2671.41	0.00916085	0.0803032	0.114078	0.909176	0.957459	2696	2892	2693	2285	2747	2814	2576	2616	2800	2591
FAM177B	0.183512	-1.08806	3.16075	-0.344242	0.730664		1	0	0	0	0	0	0	0	0	0
DISP1	257.763	-0.793981	0.213601	-3.71712	0.000201509	0.00230151	264	463	337	318	251	214	243	158	167	157
TLR5	23.1681	1.0046	0.443125	2.26708	0.0233854	0.0899417	29	18	9	5	13	38	23	42	26	23
SUSD4	5.05141	2.06953	0.75686	2.73437	0.00624997	0.0331926	1	2	1	0	3	14	7	6	8	3
CCDC185	0.550535	-2.56188	3.08611	-0.830132	0.406464		5	0	0	0	0	0	0	0	0	0
CAPN8	0.291117	-0.51099	3.16075	-0.161667	0.871568		0	0	0	0	1	0	0	0	0	0
CAPN2	21537.6	0.297697	0.176211	1.68944	0.0911359	0.237727	27716	19922	18501	14751	15723	19678	23856	25363	25458	24402
TP53BP2	1606.61	0.057716	0.0656985	0.878499	0.379673	0.600989	1584	1525	1555	1556	1649	1655	1797	1639	1532	1568
FBXO28	1592.97	-0.0089681	0.0830422	-0.107995	0.914	0.960072	1416	1662	1738	1487	1684	1699	1531	1508	1617	1582
DEGS1	6803.87	0.136146	0.113847	1.19586	0.231749	0.443218	5107	7468	6684	6766	6389	6702	7360	6626	6966	7966
NVL	553.228	0.177758	0.122207	1.45457	0.145789	0.327536	441	486	569	601	497	540	532	683	583	595
CNIH4	1501.32	-0.377442	0.128722	-2.93222	0.00336544	0.0208446	1243	1901	1801	1868	1669	1281	1174	1344	1346	1382
WDR26	6595.39	-0.132848	0.0815061	-1.62991	0.10312	0.259461	6622	7649	6508	7165	6549	6392	6957	6247	5679	6181
CNIH3	324.987	-0.549394	0.441406	-1.24465	0.213262	0.419994	812	412	140	269	295	180	166	339	181	451
DNAH14	105.341	-0.126379	0.220137	-0.574092	0.565906	0.752716	85	116	117	131	98	98	81	102	144	76
LBR	1052	0.775218	0.176459	4.39318	1.11704e-05	0.000213984	865	598	649	717	1047	1516	1186	1552	1210	1173
ENAH	8555.77	0.394195	0.172276	2.28817	0.0221279	0.0863223	6318	9698	5036	7442	8475	9718	8720	10481	9087	10579
SRP9	4913.32	0.344996	0.113279	3.04553	0.00232268	0.0156359	4742	4014	3876	4204	4803	4951	4797	6519	5564	5658
EPHX1	5478.38	-0.788088	0.181512	-4.3418	1.41319e-05	0.00025785	5160	7315	7840	7839	6536	3814	4470	4122	4982	2701
TMEM63A	1452.08	-0.131107	0.116291	-1.12741	0.25957	0.476599	1644	1559	1396	1696	1293	1257	1210	1498	1393	1570
LEFTY1	1.56463	-1.48014	1.46705	-1.00892	0.313012		5	2	1	1	0	0	1	0	2	0
PYCR2	1773.58	-0.144102	0.142326	-1.01248	0.311307	0.532864	1411	1792	1979	2314	1812	1783	1420	1878	1699	1643
LEFTY2	0.964909	-3.36529	3.06067	-1.09953	0.271538		1	0	0	7	0	0	0	0	0	0
SDE2	416.912	0.0840974	0.175382	0.47951	0.631576	0.799215	278	522	446	387	388	447	352	490	434	419
H3-3A	918.477	-0.14801	0.210861	-0.701934	0.48272	0.688293	979	711	789	1031	1315	1179	773	767	973	663
ACBD3	3320.25	0.194508	0.0719775	2.70235	0.0068851	0.0355814	3016	2857	3265	2952	3390	3399	3638	3765	3501	3414
MIXL1	2.41518	0.551952	1.02004	0.54111	0.588432	0.769309	1	2	3	1	0	4	0	2	4	3
LIN9	186.928	0.925202	0.206399	4.48259	7.37436e-06	0.000152119	100	116	140	146	140	301	177	298	187	259
PARP1	3220.53	0.294324	0.134951	2.18096	0.029186	0.106237	3482	2485	2284	3057	3155	3438	3230	4089	3452	3528
STUM	13.8641	-2.55647	0.910633	-2.80736	0.00499494	0.0281444	23	12	33	39	9	14	3	2	0	0
ITPKB	575.997	-0.81561	0.263271	-3.09799	0.0019484	0.013676	984	760	634	686	606	474	579	292	513	227
PSEN2	802.96	-0.0117033	0.209672	-0.0558173	0.955487	0.979576	1082	638	908	843	556	928	927	604	862	676
COQ8A	677.655	-0.0557385	0.18773	-0.296908	0.766537	0.883782	991	579	594	641	645	838	675	552	692	565
CDC42BPA	4045.97	-0.0492372	0.0739627	-0.665704	0.5056	0.707517	3815	4243	4642	3851	4023	3988	4016	4052	4074	3752
ZNF678	104.878	0.130861	0.179145	0.730478	0.465098	0.673902	93	98	84	114	109	144	90	102	102	108
SNAP47	933.996	-0.280914	0.109133	-2.57404	0.0100517	0.0475063	977	936	1198	971	1038	753	864	821	985	792
JMJD4	553.378	-0.149734	0.117896	-1.27005	0.204068	0.408161	486	652	543	653	574	510	530	584	537	459
PRSS38	0						0	0	0	0	0	0	0	0	0	0
WNT9A	88.7633	-0.191429	0.359748	-0.53212	0.594643	0.774032	155	133	71	46	65	97	81	59	113	63
WNT3A	0.198902	-1.08806	3.16075	-0.344242	0.730664		0	0	1	0	0	0	0	0	0	0
ARF1	19521.6	0.0789807	0.0705601	1.11934	0.262995	0.480044	19987	17107	19854	18500	19486	19422	18625	21012	19987	21232
C1orf35	323.885	0.0194383	0.128511	0.151258	0.879773	0.942693	376	275	292	315	348	285	298	360	349	336
MRPL55	547.825	-0.283884	0.093482	-3.03678	0.00239118	0.015949	557	555	579	677	636	483	455	524	514	493
GUK1	4972.23	0.000447973	0.0910654	0.00491924	0.996075	0.997963	4888	5195	4467	5268	5037	4898	4616	5781	4521	5046
GJC2	99.3818	-0.31592	0.331288	-0.953611	0.34028	0.562369	200	86	86	54	123	73	84	75	109	99
IBA57	228.572	0.097054	0.119714	0.810717	0.417528	0.634317	250	204	202	207	239	227	265	226	214	246
OBSCN	211.524	-0.0298415	0.242649	-0.122982	0.902121	0.953933	264	223	157	209	214	286	250	117	197	194
TRIM11	718.881	0.119129	0.0715272	1.6655	0.0958121	0.246097	680	722	674	683	684	726	755	824	710	725
TRIM17	6.0269	0.00860916	1.08929	0.00790349	0.993694	0.99725	6	4	9	0	9	16	8	4	1	0
H3-4	0.195349	-1.08806	3.16075	-0.344242	0.730664		0	0	0	1	0	0	0	0	0	0
H2AW	73.7492	-0.42896	0.217717	-1.97027	0.0488077	0.15467	99	95	73	81	74	77	68	72	41	54
H2BU1	1.18345	0.102413	2.75895	0.0371202	0.970389		3	2	0	0	0	0	0	6	0	0
RNF187	6404.98	-0.404077	0.0915877	-4.41191	1.02463e-05	0.000198758	6534	7913	7003	8277	6751	5367	6000	5500	5583	5116
BTNL10	0.198902	-1.08806	3.16075	-0.344242	0.730664		0	0	1	0	0	0	0	0	0	0
RHOU	282.131	-0.521458	0.375729	-1.38786	0.165181	0.355204	483	439	208	162	368	210	385	149	126	286
RAB4A	1432.03	-0.250353	0.0696204	-3.59597	0.00032319	0.00334768	1524	1407	1535	1654	1656	1324	1331	1245	1294	1345
CCSAP	420.251	0.658062	0.181185	3.632	0.000281234	0.00301463	222	324	377	324	380	459	408	536	528	638
ACTA1	21.3878	-3.60951	0.515811	-6.99774	2.60123e-12	4.99997e-10	63	33	44	26	29	4	2	3	1	4
NUP133	1763.37	0.137612	0.0636658	2.16148	0.0306586	0.110432	1702	1666	1618	1709	1699	1772	1739	2035	1839	1850
ABCB10	886.022	0.244335	0.0808109	3.02354	0.00249838	0.0165055	868	828	740	748	869	935	904	1009	993	963
TAF5L	893.472	0.346187	0.0924367	3.74512	0.000180306	0.00209902	749	778	769	836	799	886	931	1123	1092	966
URB2	344.524	0.305862	0.150301	2.03499	0.0418518	0.138379	244	287	319	378	312	352	327	446	421	356
GALNT2	9554.02	0.174751	0.0800107	2.1841	0.0289553	0.10551	9515	10014	8013	8485	8849	10325	10716	9573	9784	10260
PGBD5	6.02543	-0.0936615	1.00351	-0.0933341	0.925638	0.966088	1	0	5	15	7	8	5	9	0	5
COG2	720.099	-0.0930694	0.117337	-0.793183	0.427671	0.642798	618	745	832	845	675	693	692	789	661	646
AGT	194.766	-1.63678	1.5045	-1.08793			14	48	65	1324	20	16	3	428	19	5
CAPN9	5.24972	0.177045	0.739257	0.23949	0.810726	0.907717	2	7	8	3	1	2	1	10	8	4
C1orf198	8262.19	-0.33038	0.401257	-0.823362	0.410302	0.627851	4968	9365	18626	7668	5392	3301	4799	11413	8838	8249
TTC13	454.307	0.102792	0.180861	0.568349	0.569798	0.75538	402	491	519	371	406	453	392	665	386	453
ARV1	613.86	0.205613	0.0982789	2.09214	0.0364264	0.124828	563	543	618	511	613	597	626	693	737	633
FAM89A	158.38	0.0996554	0.34496	0.28889	0.772665	0.887427	119	128	207	162	146	185	108	316	115	92
TRIM67	13.4641	0.0584722	1.42828	0.0409388	0.967345	0.985299	0	38	3	23	0	41	9	15	2	0
LOC149373	0						0	0	0	0	0	0	0	0	0	0
C1orf131	386.537	-0.0826986	0.131239	-0.630136	0.528606	0.72476	323	394	344	457	468	367	372	402	380	353
GNPAT	1922.04	0.00310329	0.0840352	0.0369284	0.970542	0.987082	2160	1807	1778	1897	1954	1822	1788	2107	1917	1985
EXOC8	560.797	0.0259982	0.123394	0.210692	0.833128	0.919049	495	637	554	546	544	582	451	566	568	660
SPRTN	423.455	0.237413	0.123997	1.91466	0.0555358	0.169504	333	407	445	357	400	510	422	519	423	415
EGLN1	2294.87	0.308473	0.0852744	3.61741	0.000297564	0.00313797	1936	1963	2202	1899	2250	2607	2446	2367	2822	2453
TSNAX	923.884	0.19087	0.0796109	2.39754	0.0165057	0.0691899	868	896	798	867	884	916	936	1038	942	1089
DISC1	1.8865	-1.05109	1.05602	-0.995333	0.319574		2	5	1	0	1	1	0	3	1	0
SIPA1L2	1622.05	0.146097	0.365453	0.399769	0.689327	0.838106	997	766	2972	1643	1319	1479	1088	1612	2914	1425
MAP10	130.389	0.256212	0.208129	1.23102	0.218315	0.426371	132	123	77	115	145	151	154	110	121	171
NTPCR	934.865	-0.201407	0.119475	-1.68577	0.0918401	0.239105	959	940	986	1101	1010	758	955	870	1037	727
PCNX2	999.8	-0.753739	0.161936	-4.65454	3.24707e-06	7.7467e-05	1104	1383	1312	1295	1179	673	1052	673	725	595
MAP3K21	8.02848	0.545172	0.654851	0.832513	0.405119	0.624145	12	2	9	3	3	8	6	4	10	17
KCNK1	373.716	-0.607746	0.347702	-1.74789	0.0804829	0.218203	277	227	802	330	619	364	288	369	210	248
SLC35F3	0.19695	1.22022	3.16075	0.386055	0.699456		0	0	0	0	0	0	0	0	0	1
COA6	298.368	-0.0883256	0.133991	-0.659192	0.509772	0.710953	310	324	297	293	312	296	214	289	305	340
TARBP1	505.561	0.20406	0.20193	1.01055	0.312234	0.53364	602	583	398	370	393	544	485	632	395	647
IRF2BP2	4236.75	0.0875832	0.0864828	1.01272	0.311192	0.532774	4139	4520	4014	4032	3835	4900	4490	3966	3974	4493
TOMM20	5804.16	0.060983	0.0898361	0.678825	0.497248	0.700972	4942	5612	6122	6069	5660	5709	5329	6599	5940	6054
RBM34	1080.83	0.0251397	0.0780235	0.322207	0.747296	0.873446	957	1126	1159	1039	1074	1021	1096	1156	1100	1076
ARID4B	1309.86	0.237704	0.0978931	2.42819	0.0151742	0.0648818	1120	1343	1129	1129	1287	1527	1465	1279	1529	1285
GGPS1	1775.13	-0.095468	0.0733996	-1.30066	0.193375	0.393709	1759	1798	2013	1785	1810	1799	1622	1715	1845	1598
TBCE	714.656	0.163858	0.117468	1.39492	0.16304	0.352213	821	575	647	638	686	670	712	795	809	787
B3GALNT2	623.221	-0.50407	0.0962359	-5.23786	1.62451e-07	6.31691e-06	679	716	741	679	837	494	535	568	473	505
GNG4	6.07437	1.19355	1.18557	1.00673	0.314064	0.535286	5	9	0	0	3	0	15	8	4	13
LYST	1478.34	-0.344005	0.241182	-1.42633	0.153773	0.339416	2739	1449	1330	1215	1533	1698	1443	1041	1251	1079
NID1	16486.7	-0.158283	0.247215	-0.640264	0.522001	0.720441	14428	18469	11597	20158	22296	20612	20936	12101	14107	10157
GPR137B	1064.85	-0.562976	0.158134	-3.56012	0.000370686	0.00373223	1069	1231	1292	1460	1296	968	841	951	581	955
ERO1B	335.252	-0.154877	0.168337	-0.92004	0.357552	0.579589	319	298	490	307	350	316	382	293	302	291
EDARADD	24.3373	2.24135	0.648231	3.45763	0.000544945	0.00508145	11	8	4	1	16	10	19	63	33	73
LGALS8	1797.45	-0.0896887	0.0786651	-1.14013	0.254231	0.470646	1720	1848	1997	1991	1708	1733	1764	1613	1725	1871
HEATR1	1960.18	0.0331296	0.0904896	0.366115	0.71428	0.853581	1815	2125	1861	2125	1760	1968	2063	1966	1773	2139
ACTN2	4.60714	-2.01883	0.801813	-2.51783	0.011808	0.0537389	7	9	4	9	5	4	1	3	0	0
MTR	1835.17	-0.18579	0.117493	-1.58129	0.113812	0.278398	1735	2097	1746	2334	1853	1915	1784	1480	1645	1759
MT1HL1	0						0	0	0	0	0	0	0	0	0	0
RYR2	2.28752	0.891955	2.13608	0.417566	0.676264	0.829718	0	4	3	0	0	0	5	0	0	8
ZP4	0						0	0	0	0	0	0	0	0	0	0
CHRM3	2.88922	1.94966	1.82761	1.06678	0.286069	0.505328	0	0	5	0	0	0	1	4	1	15
FMN2	3323.46	0.384771	0.191068	2.01379	0.0440317	0.143783	2333	3587	2158	2988	3347	3480	3597	3490	3068	5183
GREM2	13967.1	-0.327005	0.2922	-1.11912	0.263091	0.480114	11672	19648	11394	23537	11464	18782	14293	10913	7107	10856
RGS7	83.1388	-0.375806	0.706217	-0.53214	0.594629	0.774032	113	27	248	55	24	133	9	68	42	107
FH	2203.06	0.195729	0.12501	1.56571	0.117417	0.283406	2230	1798	2350	1975	1913	2593	1960	2634	2065	2507
KMO	2.39074	-2.29419	1.33536	-1.71803	0.0857913	0.227824	1	10	5	0	0	0	0	2	0	1
OPN3	130.843	-0.38428	0.382946	-1.00348	0.315627	0.536742	132	163	277	95	72	153	64	105	88	155
CHML	471.315	0.651041	0.189876	3.42878	0.000606305	0.00552567	454	344	396	324	314	676	361	630	623	586
WDR64	0.300323	0.643152	3.16075	0.203481	0.838759		0	0	0	0	0	2	0	0	0	0
EXO1	224.492	0.980224	0.30165	3.24954	0.00115594	0.00923927	209	101	74	192	177	345	220	319	225	379
BECN2	0						0	0	0	0	0	0	0	0	0	0
MAP1LC3C	36.3799	-2.14028	0.675985	-3.16617	0.00154463	0.0114644	11	98	79	34	73	13	17	3	29	3
PLD5	5.36519	-1.26121	1.8419	-0.684733	0.493512	0.697613	0	22	3	1	9	0	0	0	0	15
CEP170	2307.43	0.127952	0.123472	1.03629	0.300069	0.520794	2028	2582	2186	1950	2277	2238	2398	2406	2060	2943
SDCCAG8	710.178	0.048237	0.176765	0.272887	0.78494	0.894634	582	965	688	683	572	593	766	795	616	838
AKT3	2887.5	0.0601777	0.105996	0.567737	0.570213	0.755653	2337	3181	2885	3115	2617	3082	2845	2710	2905	3194
ZBTB18	412.127	0.725266	0.173918	4.17016	3.04386e-05	0.000486184	212	375	314	336	314	395	540	489	570	571
C1orf100	1.79803	-1.7376	1.23825	-1.40327	0.160536		1	6	1	1	1	2	0	0	2	0
ADSS2	2015.65	0.250562	0.0748511	3.34748	0.000815504	0.00701958	1777	1781	1783	1965	1898	2401	2219	1987	2086	2256
CATSPERE	26.1631	-0.624387	0.354699	-1.76033	0.0783524	0.214108	37	48	25	17	28	24	22	13	23	18
DESI2	2421.13	-0.249219	0.112312	-2.219	0.026487	0.0986411	2084	2788	2964	2878	2433	2379	2208	2255	2070	2148
COX20	1458.19	0.486919	0.159925	3.04468	0.00232927	0.0156659	1491	1104	1224	1040	1211	1367	1439	2219	1788	1694
HNRNPU	12530.8	0.42632	0.075845	5.62094	1.89917e-08	1.02067e-06	11435	10929	9579	10591	10926	13816	13341	14968	15690	14027
EFCAB2	227.6	0.371067	0.199859	1.85664	0.0633617	0.185683	231	178	175	142	264	239	311	264	200	267
KIF26B	1002.06	-0.120058	0.485072	-0.247506	0.804516	0.904492	458	1570	1586	804	798	884	260	2218	743	694
SMYD3	1031.04	0.435206	0.324966	1.33923	0.180495	0.376318	699	1106	1199	789	589	838	663	1752	827	1845
TFB2M	527.437	0.27122	0.146067	1.85682	0.0633364	0.18565	415	505	506	525	437	585	458	742	562	535
CNST	2228.66	0.422387	0.199945	2.11252	0.0346421	0.120421	1354	2361	2461	1680	1667	2010	2848	2510	2188	3203
SCCPDH	2146.12	-0.0157951	0.108399	-0.145713	0.884148	0.944808	1938	2292	2112	2018	2427	2095	2113	1771	2344	2346
AHCTF1	1520.74	0.454147	0.0895339	5.07235	3.92939e-07	1.34003e-05	1116	1414	1330	1237	1318	1849	1607	1878	1667	1787
ZNF695	13.3443	1.01528	0.621827	1.63274	0.102523	0.258485	15	8	0	9	10	19	8	18	16	26
ZNF670	87.4309	0.179299	0.157396	1.13916	0.254637	0.471091	85	75	83	85	79	99	101	98	91	73
ZNF669	104.302	-0.239839	0.2435	-0.984966	0.324641	0.546299	76	125	77	158	127	105	104	79	84	103
C1orf229	12.5787	0.595118	0.439682	1.35352	0.17589	0.370692	16	8	7	9	7	20	14	10	9	20
ZNF124	84.3731	-0.0363231	0.254989	-0.14245	0.886725	0.946187	61	85	89	90	100	75	114	101	76	49
ZNF496	1029.43	-0.259797	0.132483	-1.96099	0.0498806	0.157207	1134	1067	1054	966	1386	1137	900	931	902	813
NLRP3	0.785103	-1.47862	2.78033	-0.531816	0.594853		0	0	0	1	3	0	0	2	0	0
OR2B11	0.108844	0.643149	3.16075	0.20348	0.83876		0	0	0	0	0	0	0	0	1	0
OR2W5	0						0	0	0	0	0	0	0	0	0	0
GCSAML	0.0963209	-0.510993	3.16075	-0.161668	0.871567		0	0	0	0	0	0	0	0	0	0
OR2C3	0.290317	-1.63316	3.13926	-0.520236	0.602899		0	0	0	0	1	0	0	0	0	0
OR2G2	0						0	0	0	0	0	0	0	0	0	0
OR2G3	0						0	0	0	0	0	0	0	0	0	0
OR13G1	0						0	0	0	0	0	0	0	0	0	0
OR6F1	0						0	0	0	0	0	0	0	0	0	0
OR14A2	0						0	0	0	0	0	0	0	0	0	0
OR14K1	0						0	0	0	0	0	0	0	0	0	0
OR1C1	0						0	0	0	0	0	0	0	0	0	0
OR14A16	0						0	0	0	0	0	0	0	0	0	0
OR11L1	0						0	0	0	0	0	0	0	0	0	0
TRIM58	8.98892	-2.06058	2.0902	-0.985828	0.324218	0.545958	9	33	29	0	0	0	0	17	0	0
OR2W3	0.796174	-3.08474	2.59943	-1.1867	0.235347		0	2	3	1	0	0	0	0	0	0
OR2T8	0						0	0	0	0	0	0	0	0	0	0
OR2AJ1	0						0	0	0	0	0	0	0	0	0	0
OR2L13	0						0	0	0	0	0	0	0	0	0	0
OR2L8	0						0	0	0	0	0	0	0	0	0	0
OR2AK2	0						0	0	0	0	0	0	0	0	0	0
OR2L5	0						0	0	0	0	0	0	0	0	0	0
OR2L2	0						0	0	0	0	0	0	0	0	0	0
OR2L3	0						0	0	0	0	0	0	0	0	0	0
OR2M5	0						0	0	0	0	0	0	0	0	0	0
OR2M2	0						0	0	0	0	0	0	0	0	0	0
OR2M3	0						0	0	0	0	0	0	0	0	0	0
OR2M4	0.217688	1.22022	3.16075	0.386055	0.699456		0	0	0	0	0	0	0	0	2	0
OR2T33	0						0	0	0	0	0	0	0	0	0	0
OR2T12	0						0	0	0	0	0	0	0	0	0	0
OR2M7	0						0	0	0	0	0	0	0	0	0	0
OR14C36	0						0	0	0	0	0	0	0	0	0	0
OR2T4	0						0	0	0	0	0	0	0	0	0	0
OR2T6	0						0	0	0	0	0	0	0	0	0	0
OR2T1	0						0	0	0	0	0	0	0	0	0	0
OR2T7	0						0	0	0	0	0	0	0	0	0	0
OR2T2	0						0	0	0	0	0	0	0	0	0	0
OR2T3	0						0	0	0	0	0	0	0	0	0	0
OR2T5	0						0	0	0	0	0	0	0	0	0	0
OR2G6	0						0	0	0	0	0	0	0	0	0	0
OR2T29	0						0	0	0	0	0	0	0	0	0	0
OR2T34	0						0	0	0	0	0	0	0	0	0	0
OR2T10	0						0	0	0	0	0	0	0	0	0	0
OR2T11	0						0	0	0	0	0	0	0	0	0	0
OR2T35	0						0	0	0	0	0	0	0	0	0	0
OR2T27	0						0	0	0	0	0	0	0	0	0	0
OR14I1	0						0	0	0	0	0	0	0	0	0	0
LYPD8	0						0	0	0	0	0	0	0	0	0	0
SH3BP5L	2371.69	0.387309	0.11055	3.50348	0.000459216	0.00446673	2233	2193	1761	1898	2189	2817	2632	2660	2275	3054
ZNF672	686.464	0.178493	0.0939523	1.89983	0.0574554	0.17395	678	659	549	646	685	723	724	679	703	813
ZNF692	416.869	0.596699	0.129086	4.62248	3.79172e-06	8.87095e-05	393	280	377	305	301	453	533	551	497	473
PGBD2	128.45	0.31788	0.177319	1.7927	0.0730205	0.204108	146	106	89	95	132	139	144	139	128	161
FAM110C	0						0	0	0	0	0	0	0	0	0	0
SH3YL1	751.737	-0.0418248	0.129438	-0.323125	0.746601	0.872935	889	641	813	650	817	659	687	744	855	757
ACP1	2530.28	0.114007	0.0794874	1.43428	0.151494	0.335598	2374	2442	2319	2485	2529	2496	2358	2977	2730	2587
[truncated: 17,360 more rows]

## Sheet: Myofibroblast Gene Set
Geneid	Ctrl1.bam	Ctrl2.bam	Ctrl3.bam	Ctrl4.bam	Ctrl5.bam	RIM1.bam	RIM2.bam	RIM3.bam	RIM4.bam	RIM5.bam
MTOR	5.50985	6.07416	6.04389	5.48045	5.4406	7.1088	6.54606	7.3123	5.93413	6.65994
PDPN	12.0237	4.98116	17.5856	18.791	10.1874	3.2993	3.76894	3.74324	2.39789	1.01883
PTPRU	10.4908	4.80056	7.48358	8.02218	7.79809	5.81918	3.98726	5.25064	3.96746	3.71339
NRAS	14.1296	12.7053	12.8046	13.7058	13.863	17.5831	14.0329	18.2366	17.4428	16.4061
TPM3	25.3432	19.4104	20.5048	23.2986	20.5752	29.867	29.6863	34.2988	34.7799	36.1501
CREG1	35.9055	76.8315	66.4062	78.8926	34.2576	32.4625	42.2255	38.3973	27.1623	19.7007
FMOD	24.5107	64.0325	119.622	58.8524	36.4919	13.0345	18.2884	7.65101	9.27391	4.96548
ACTA1	1.0727	0.512204	0.698336	0.414712	0.478651	0.0629048	0.0472698	0.0472426	0.0168247	0.0780341
ID2	183.456	270.635	214.995	252.549	317.552	87.9968	78.0571	45.2963	73.1518	110.957
SDC1	14.0314	20.7081	10.1303	10.7266	11.3487	22.4008	26.3866	23.5781	18.1621	31.4424
MPV17	77.3349	69.2652	73.1093	78.7603	69.708	56.7707	62.6717	50.6615	54.4523	51.5558
IGFBP5	127.237	156.402	134.853	128.639	38.9363	6.24246	27.285	50.7075	11.4793	47.0095
HDAC4	1.56752	1.73774	1.45645	1.56655	1.73636	1.16769	1.25893	0.986164	1.37501	0.979943
LMCD1	11.6985	16.9351	21.4257	24.6624	18.1235	12.0103	12.7503	12.5276	11.2615	13.4471
FBLN2	225.811	324.674	301.24	297.653	270.433	221.803	178.9	116.281	200.15	145.277
GLB1	46.5932	43.2086	38.8213	45.7548	45.0018	35.5877	32.4276	32.0005	30.794	31.3097
CTNNB1	54.6705	51.4524	48.6128	50.2524	50.1036	62.5294	59.6958	61.4753	62.0493	71.9259
TFG	64.1552	62.4973	64.927	65.6381	65.4601	69.7665	66.9786	73.171	78.971	71.0972
MYLK	27.5282	29.1313	24.2452	19.765	16.8208	30.6581	45.8712	27.4546	37.3696	49.7241
SEC31A	97.0813	86.0597	95.314	84.5051	103.266	111.56	113.301	117.073	120.125	100.255
SPP1	0.511128	0.790972	0.153064	0.252495	0.329967	1.31845	0.828863	1.42379	0.802075	3.95099
EDNRA	0.837389	1.79215	1.4717	1.65467	1.36696	0.261332	0.496587	0.487278	0.187997	0.53211
FGF10	3.07141	2.72196	0.211964	1.25502	0.519708	0.490972	0.153725	0.852686	0.615547	0.38066
FST	51.8218	36.0633	50.1944	52.9062	36.2704	84.615	75.3007	54.6452	55.7795	74.594
LOX	185.945	275.96	233.657	170.078	254.25	463.967	511.606	247.502	252.987	424.403
P4HA2	30.0552	24.39	15.345	20.1753	30.4196	36.8005	34.5065	32.4359	34.194	34.8754
EGR1	99.4353	134.25	129.476	192.869	119.827	62.9285	55.651	40.0882	64.6532	14.1458
HBEGF	0.786417	0.71645	0.461194	0.854671	0.546738	1.11372	1.55425	3.51497	1.27662	3.84869
PDGFRB	121.1	126.117	116.915	128.989	105.396	85.0248	84.4863	110.089	95.3478	77.8286
THBS2	349.555	191.45	364.919	244.652	319.695	202.115	121.244	92.7406	143.638	115.866
ACTB	3269.37	3319.18	3505.61	3127.04	3033.52	3906.9	4587.18	5742.08	5198.43	6145.22
AEBP1	288.091	275.646	296.566	239.443	205.121	180.754	171.522	138.087	146.142	68.7926
HGF	0.297947	1.64556	0.313234	0.833002	0.623311	0	0.173475	0.057792	0.0343027	0.0254558
SERPINE1	201.485	325.077	485.653	332.424	272.597	578.148	735.997	1090.83	620.527	1085
MET	4.43379	3.06689	4.32001	2.2623	1.8957	5.41695	4.57099	11.671	6.49464	13.5394
KCND2	0.174941	3.00493	2.99645	2.13693	0.82925	0.0241315	0.120891	0.15304	0.00860569	0.14369
COL14A1	4.25737	4.12626	3.69795	3.73729	2.2622	0.20201	1.44027	0.202284	0.770515	0.110407
HAS2	6.75709	3.54776	4.4039	4.62887	3.37722	31.2397	51.7014	93.7633	36.4865	59.1294
IL33	0.0159475	4.17947	0.382055	1.29199	0.498919	0.0645277	0.36367	0.0323077	0.069035	0.0800474
PLIN2	82.8634	80.0494	68.1463	127.507	79.4453	56.8535	58.8559	47.0711	47.1341	64.2081
S1PR3	17.8478	7.00148	8.73694	8.37246	22.4846	33.8233	24.6759	13.9034	28.0287	21.7597
NOTCH1	3.22451	1.61812	2.61659	2.48209	2.53844	3.17603	2.76476	3.48955	3.93535	3.65779
ITGB1	478.28	509.084	427.822	484.161	465.249	629.909	585.722	603.56	456.028	623.244
PLAU	33.367	10.2397	7.86733	14.1539	11.8355	8.26851	8.23217	7.65222	4.59064	10.9784
VCL	87.2501	68.4311	62.0925	66.7638	66.9493	84.3426	100.448	99.9066	102.707	101.597
ACTA2	56.1927	106.688	98.862	86.7285	57.2483	77.554	129.147	167.253	172.991	334.876
MKI67	5.73658	2.34954	0.920724	1.43538	2.78989	11.5911	8.57989	13.3204	8.70973	10.0337
CFL1	849.418	658.914	629.006	690.497	686.56	887.022	868.678	1105.18	1031.45	1085.14
CCND1	137.027	139.52	124.274	99.3975	68.402	167.67	164.701	154.379	121.876	294.43
P2RY6	0.0436118	0.0435415	0.0870675	0.043088	0.0577524	0.205876	0.117871	0.169342	0.220256	0.415922
PDGFD	7.44068	32.3498	18.8035	34.0357	25.5529	8.64476	21.1303	7.16378	8.64727	4.64425
TAGLN	29.4044	110.594	106.099	71.1177	68.0433	81.148	136.872	176.262	126.07	274.228
MCAM	0.285652	0.959915	0.667648	1.08759	0.435936	0.577913	1.92775	1.51026	0.6786	5.97306
WNT5B	52.8767	18.3666	33.7722	16.472	21.7844	89.164	57.1066	95.2609	88.4682	90.8782
VWF	0.0996636	0.041896	0.102103	0.0621895	0.138056	0.0318367	0.0478474	0.01594	0.0397373	0.0263292
LUM	256.694	231.605	494.911	453.756	533.9	112.797	238.115	242.268	203.004	92.9048
DCN	532.068	682.953	725.647	1104.33	795.538	268.36	478.029	133.101	317.72	161.889
IGF1	0.33645	2.26296	0.444852	0.61525	0.219839	0.0358255	0.0777718	0.00597901	0.0255519	0
STX2	14.5457	14.3786	16.7102	14.9575	15.3338	18.7473	16.3832	18.378	18.9732	21.4099
HMGB1	26.502	20.6989	16.2175	21.5731	25.1492	29.1317	24.9882	31.0865	30.4082	28.9879
MMP14	311.563	420.763	370.786	501.31	276.868	219.272	228.545	278.754	168.482	191.792
NFKBIA	25.0435	22.5516	24.8953	22.9159	22.5221	13.9759	15.5321	14.6991	18.6661	24.5766
BMP4	0.782549	0.466977	3.06175	0.586529	0.321605	0.0909886	0.56522	0.109335	0.321236	0.198655
LTBP2	117.035	120.693	72.2726	52.1153	78.9727	199.062	124.25	183.846	147.614	153.165
NDN	22.0122	33.73	26.683	36.0461	35.245	17.5182	25.6501	11.6412	19.9527	22.0367
SMAD6	9.89232	17.158	16.4188	17.4073	16.2837	6.53695	5.67749	3.03574	5.96099	9.58409
TSC2	17.4491	15.1795	14.9728	15.8154	15.1984	13.2943	12.5842	13.2017	13.9903	14.7608
MMP2	1119.72	1363.05	1202.87	1281.45	988.134	933.267	747.321	752.207	726.281	700.9
CDH5	0.011427	0.330849	0.0570327	0.372562	0.0567453	0.0231183	0.0115815	0.0115749	0	0
PELP1	8.41754	6.30746	6.48102	7.35891	6.61324	7.82954	7.99019	8.07196	7.57521	8.171
MFAP4	173.361	155.434	204.345	179.459	217.84	71.0118	107.357	49.9413	111.214	41.1353
STAT3	29.9881	40.9899	31.0649	45.1718	36.1569	25.7482	31.5461	27.8319	27.5467	24.9633
CLTC	71.7821	66.8531	55.9471	60.9137	63.6089	76.0257	76.8429	83.3776	71.1348	74.9337
CYGB	12.9367	39.7736	60.44	47.7986	22.0125	14.7833	11.6867	7.68292	5.57458	17.2329
TIMP2	869.326	958.086	822.153	828.623	712.704	735.054	720.662	561.793	648.296	691.008
ACTG1	2185.75	2174.48	2158.84	1681.26	2012.21	2379.8	2181.87	3095.39	2761.75	3201.69
SMAD2	2.60475	2.3855	2.73903	2.67825	2.69034	2.37072	2.19393	2.01208	2.09662	2.17574
SMAD7	8.89765	13.9835	13.0068	12.7606	8.14846	6.18193	4.8978	9.09459	7.10904	7.97956
BSG	285.834	270.021	290.935	285.281	274.011	236.527	243.467	226.495	248.82	250.573
S1PR2	12.172	9.12225	10.8355	12.7739	9.22	5.32933	8.08038	4.15711	6.039	4.95672
ICAM1	1.10937	17.269	13.5772	21.6817	3.76322	0.956245	2.25667	2.39781	0.811667	4.10966
NOTCH3	2.48353	12.483	7.41328	6.64085	4.93054	12.718	13.1323	10.793	11.0024	24.5566
TPM4	522.342	382.245	458.09	438.051	443.736	509.138	530.667	544.98	505.777	592.45
JUND	71.6658	50.4836	59.9985	64.8217	64.3625	51.1499	55.5357	38.2441	47.0761	43.1498
APOE	3.42855	11.088	2.81654	18.6225	4.61083	1.72581	1.74577	1.6783	0.67463	2.04207
PCNA	31.3977	21.0084	19.235	26.0607	23.1532	38.8673	27.1875	38.1145	28.4387	37.5909
BMP2	1.44505	0.763794	2.08211	1.09177	0.79228	0.634975	0.530168	0.066233	0.311359	0.452924
JAG1	0.940454	3.44018	6.51687	4.00965	3.6509	0.734223	2.46796	1.14631	1.75261	1.93523
ID1	134.962	157.773	85.4522	101.819	120.345	40.1413	23.2432	11.5092	18.0649	41.9503
MMP11	12.0358	15.3838	7.5524	16.3176	5.11138	4.78081	3.2003	4.15384	7.77753	2.74791
EWSR1	59.6208	43.9532	42.3971	45.3514	48.4651	52.2301	55.4751	54.745	58.1072	58.3993
SMTN	33.401	13.4755	12.8082	12.8326	21.0369	46.6444	42.6226	44.3892	38.8211	47.9498
HMOX1	139.719	304.201	160.136	293.414	148.233	127.544	121.729	133.927	102.828	133.869
MYH9	147.381	149.766	126.632	139.051	113.599	184.801	238.171	317.832	243.314	330.958
PDGFB	0.612732	0.189641	0.0611636	0.520622	0.0608553	0	0	0.0372396	0.0132623	0.0246046
MBNL3	1.27004	0.308745	0.537781	0.63604	1.06628	0.515465	0.392274	0.258082	0.383083	0.316303
MECP2	5.58025	5.57331	5.74292	5.67802	5.4563	4.78037	4.58091	4.46356	4.60396	4.77095
CLIC2	5.47899	5.82307	3.69611	5.42192	3.44929	1.66271	2.88401	0.787725	1.40586	0.461315

## Sheet: ECM Gene Set
Geneid	Ctrl1.bam	Ctrl2.bam	Ctrl3.bam	Ctrl4.bam	Ctrl5.bam	RIM1.bam	RIM2.bam	RIM3.bam	RIM4.bam	RIM5.bam
MEGF6	26.0355	22.4427	15.4006	20.0921	27.9271	34.1494	26.378	32.2525	32.0319	37.2729
PLOD1	129.671	145.655	84.4243	106.777	131.017	137.903	149.641	172.922	149.548	157.901
MFAP2	82.0157	91.7033	112.208	96.8242	88.1319	61.0718	67.7224	61.1747	73.5289	44.7191
WNT4	0.0116833	0.956486	11.3825	3.87267	0.916685	0.0590921	0.118413	0.0828413	0	0.146609
COL16A1	62.0734	67.1545	131.364	83.722	83.8855	62.4062	56.4389	47.9689	66.08	50.843
CTSK	1062.81	809.284	591.338	692.733	403.45	455.655	444.292	227.877	207.768	245.068
FLG	0.150388	0.609627	0.85007	0.316855	0.368907	0.175954	0.0422372	0.0825906	0.050983	0.269204
S100A16	90.9431	96.4216	64.3906	100.404	68.9953	134.959	98.5066	164.47	117.001	143.352
TNFSF4	0.361987	0.473563	0.735139	0.35764	0.384313	0.176774	0.354231	5.31673	4.3633	0.877159
PAPPA2	0.110823	1.3233	0.327448	0.512421	0.259758	0.121073	0.0449284	0.105521	0.0623662	0.102353
BRINP2	0.118812	0.0112972	0.496988	0.195642	0.0674295	0.0228926	0.0344053	0	0.0122458	0.0227188
PRG4	0.0275129	0.444076	0.0137319	0.163095	0.00455422	0.00927706	0.00464749	0	0	0.0230166
FMOD	24.5107	64.0325	119.622	58.8524	36.4919	13.0345	18.2884	7.65101	9.27391	4.96548
PRELP	30.7736	11.9863	35.0422	5.74815	9.39379	5.34474	9.28891	2.02684	5.63545	3.22687
EGLN1	6.89151	6.3065	7.22151	6.27632	7.57762	8.57692	8.13337	7.66221	9.16541	8.16753
SDC1	14.0314	20.7081	10.1303	10.7266	11.3487	22.4008	26.3866	23.5781	18.1621	31.4424
CRIM1	71.5433	81.0897	103.858	78.5144	102.822	120.528	89.8358	130.416	114.901	159.609
EFEMP1	19.3535	262.795	1011.03	981.694	215.032	5.20388	15.529	33.1645	6.855	6.54784
LOXL3	7.74121	3.72636	4.69789	4.74912	8.57458	8.35831	4.89731	15.4154	16.4427	15.9905
SEMA4F	2.26217	1.17474	1.56477	1.40625	1.07813	1.74313	1.91191	2.46061	2.68642	3.01398
SEMA4C	6.01706	6.07073	6.46247	6.58444	6.38577	4.56499	3.8469	3.70967	4.8083	4.98911
IL1RN	1.48502	0.267541	0.0222911	0.176503	0.587738	0.16942	0.113165	0.0904801	0.145003	0.0896716
IGFBP5	127.237	156.402	134.853	128.639	38.9363	6.24246	27.285	50.7075	11.4793	47.0095
SNED1	11.0541	21.149	10.0778	30.4096	19.6454	5.76836	6.30288	3.15802	7.75519	4.77094
FBLN2	225.811	324.674	301.24	297.653	270.433	221.803	178.9	116.281	200.15	145.277
HYAL1	0.198252	0.190015	0.158318	0.407413	0.464684	0.0481309	0.112522	0.136556	0.0429107	0.143297
ADAMTS9	0.145937	0.552453	0.440063	0.408523	0.350276	0.119945	0.320472	0.150905	0.167808	0.122087
CSTA	0.68542	7.58968	10.5739	2.95501	3.06335	0.535769	1.23149	2.14598	0.573192	0.250213
PLOD2	19.8397	18.149	11.7287	12.686	15.7125	40.3001	38.9777	62.5968	51.3451	67.5282
IGSF10	2.78616	4.4671	1.20073	12.1993	4.67252	0.530398	2.45288	0.0853955	0.765497	0.101146
IL12A	1.28419	0.609008	0.817207	0.507508	0.318858	1.52638	1.95233	1.64227	1.25081	2.78786
HTRA3	17.4346	18.0522	9.3267	15.9133	8.28202	6.79978	8.47954	5.74271	5.98659	7.21093
ADAMTS3	0.2413	0.311331	0.170461	0.212728	0.243341	0.15772	0.0865376	0.0827276	0.100439	0.0372674
FRAS1	4.93907	6.28999	2.08618	4.62745	4.4036	3.66127	2.49173	1.63457	1.5178	1.6255
FGF5	9.00639	3.50407	4.25128	3.84973	2.61232	5.90622	7.42386	10.5953	6.21742	11.2486
SPP1	0.511128	0.790972	0.153064	0.252495	0.329967	1.31845	0.828863	1.42379	0.802075	3.95099
EMCN	0	1.71554	0.0116683	5.24894	0.568864	0	0.0118472	0	0	0.0352039
NDNF	4.44902	2.38441	3.99457	1.92554	2.3085	15.3275	16.0938	9.709	8.66153	16.5583
SFRP2	179.305	478.939	442.361	532.122	261.599	64.2464	217.276	121.009	273.026	21.078
CTSO	17.3588	16.709	16.188	16.6533	17.8986	13.4403	9.24185	11.0806	9.93745	8.08791
GDNF	4.8023	1.21775	1.58941	1.40171	1.50537	5.42571	8.86551	6.72027	2.62344	2.54625
FGF10	3.07141	2.72196	0.211964	1.25502	0.519708	0.490972	0.153725	0.852686	0.615547	0.38066
FST	51.8218	36.0633	50.1944	52.9062	36.2704	84.615	75.3007	54.6452	55.7795	74.594
ADAMTS6	1.63351	0.492983	0.557995	0.757854	1.40338	2.48174	2.13087	3.23694	2.12407	2.96796
THBS4	4.51325	0.721988	2.32026	0.816536	4.11054	0.41801	0.346834	0.320473	0.188666	0.168528
LOX	185.945	275.96	233.657	170.078	254.25	463.967	511.606	247.502	252.987	424.403
FBN2	9.65412	31.5546	45.7788	6.18693	9.44291	4.19944	8.35921	2.51191	7.4956	5.37715
P4HA2	30.0552	24.39	15.345	20.1753	30.4196	36.8005	34.5065	32.4359	34.194	34.8754
SPOCK1	72.4989	79.7364	103.858	50.2841	83.5009	42.4237	19.7091	56.499	21.9967	46.308
HBEGF	0.786417	0.71645	0.461194	0.854671	0.546738	1.11372	1.55425	3.51497	1.27662	3.84869
IL17B	0.114893	0.229416	0.172031	0.0567566	0.256746	0.406776	0.786014	1.28018	0.279765	0.259514
ANXA6	181.252	146.335	122.493	151.611	130.476	157.565	190.185	228.766	192.931	214.149
FGF18	0.232029	0.694964	1.64446	0.699189	0.530026	0	0.423299	0.117515	0.125554	0.0465861
SERPINB9	0.430807	1.75397	3.85916	2.06736	2.106	0.543322	1.16246	0.413712	1.02934	0.769481
TNXB	19.8509	23.3255	9.78699	26.4867	19.9557	5.56545	12.7818	0.582809	3.93457	3.34171
COL21A1	1.83077	0.48339	0.417857	0.209281	0.540977	0.204071	0.306698	0.132826	0.327488	0.101261
FNDC1	3.39482	13.9214	6.55488	9.29272	3.27674	1.29629	2.08811	1.99727	1.30638	0.995042
SMOC2	0.0148826	9.49466	18.7037	5.16106	0.369528	0.57208	0.150838	0.135677	0.112744	0.0448214
THBS2	349.555	191.45	364.919	244.652	319.695	202.115	121.244	92.7406	143.638	115.866
AEBP1	288.091	275.646	296.566	239.443	205.121	180.754	171.522	138.087	146.142	68.7926
FGL2	0.773381	1.18539	0.239211	0.844808	0.27046	0.0330561	0.1656	0.0441346	0.07073	0.0546752
SEMA3C	27.6573	40.1007	86.3528	50.9319	39.4558	25.8669	33.0446	25.4271	15.6314	15.7435
HGF	0.297947	1.64556	0.313234	0.833002	0.623311	0	0.173475	0.057792	0.0343027	0.0254558
ADAM22	0.542172	0.33861	0.0572196	0.103829	0.17791	0.0821457	0.130719	0.0629026	0.108562	0.057545
PCOLCE	534.814	446.863	500.554	510.354	624.969	375.504	358.362	337.527	464.894	284.533
SERPINE1	201.485	325.077	485.653	332.424	272.597	578.148	735.997	1090.83	620.527	1085
WNT2	3.96146	5.34746	7.52471	3.0052	8.31069	2.13438	4.23436	1.41267	2.17287	1.00176
WNT16	0.163337	0	0.0141778	0.0140327	0.0705318	0.969806	0.359882	0	0.899208	0.135455
PLXNA4	0.258755	1.21509	0.809416	1.03151	0.328709	0.114134	0.172295	0.208768	0.15304	0.241638
CTSB	530.908	604.314	949.212	552.444	387.341	305.981	455.354	353.129	330.671	333.354
LOXL2	203.858	135.24	196.858	123.381	174.44	261.668	150.322	282.954	327.569	306.297
ADAMDEC1	0.0190153	0.056954	0.0569439	0.413313	0.0377712	0	0.0385448	0	0	0
NRG1	1.67024	2.00898	3.8293	0.957964	2.27074	4.27312	1.5617	9.97334	5.48925	7.53757
SBSPON	0.125363	0.394258	1.23888	0.0867004	0.385975	0.038044	0.0825879	0.0507941	0.176372	0.0503402
IL7	2.16611	2.40787	4.7703	1.11418	0.853883	0.485671	0.45266	0.678601	0.531679	0.302642
CCN3	35.5647	30.1705	80.0865	61.0236	27.1997	20.7631	21.9097	4.41374	7.26189	11.6774
COL14A1	4.25737	4.12626	3.69795	3.73729	2.2622	0.20201	1.44027	0.202284	0.770515	0.110407
CCN4	13.5014	5.74767	6.11223	3.56537	6.61815	16.1649	16.6579	33.9481	18.9278	9.84145
FREM1	0.0308149	0.0410203	0.0751906	0.0270621	0.0306047	0.0173174	0.0138807	0.0104045	0	0.0154674
IGFBPL1	0.279508	0.116815	0.207634	0.0642212	0.116205	0.394522	0.250347	1.30369	0.351733	0.900513
PCSK5	0.359152	0.586267	0.747492	0.977581	0.513651	0.305177	0.278466	0.318324	0.24487	0.192893
CTSL	318.811	308.643	133.219	308.447	184.701	171.832	150.148	198.327	123.214	114.562
OGN	0.206852	0.498076	0.194336	0.108195	0.290035	0.0738512	0.0739939	0.0123252	0.0592573	0.00610755
COL15A1	15.7859	35.6816	64.887	9.52796	29.2188	3.367	4.11118	6.35203	4.81251	13.5841
SVEP1	8.85973	24.5966	29.2047	32.5121	16.5593	11.3137	16.9062	2.27389	6.86077	2.60629
ANGPTL2	116.174	71.766	70.2344	71.7037	54.8626	49.5243	50.8414	30.7765	34.0838	30.7245
LAMC3	0.149245	0.0682938	0.105526	0.104446	0.120435	0.0188714	0.0504211	0	0.0336493	0.0124855
NTNG2	0.902781	1.10437	0.896215	0.945848	0.980375	0.506789	0.402193	0.602943	0.542188	0.473064
ADAMTS13	0.974454	0.757176	0.651408	0.89305	0.805777	0.619981	0.603303	0.455567	0.477185	0.30985
ITIH5	14.7657	6.50997	38.7901	7.07061	8.73556	4.81824	1.22338	2.17265	0.966924	0.439557
PLXDC2	1.86193	5.23553	7.91693	3.94219	3.91601	1.73447	0.817234	1.42886	0.623308	0.381037
GDF10	0	3.75187	1.95339	2.63489	0.292392	0	0.0702072	0	0	0
SRGN	1.09402	2.11626	0.750797	0.641777	0.441416	4.08088	3.63831	1.2467	1.46148	2.95162
P4HA1	43.4455	42.6156	39.239	42.1186	62.4598	74.0918	69.6221	60.3227	87.0299	56.3414
PLAU	33.367	10.2397	7.86733	14.1539	11.8355	8.26851	8.23217	7.65222	4.59064	10.9784
KAZALD1	2.27851	6.1809	4.61543	4.92507	4.17269	1.60216	1.60526	1.05267	1.04047	2.29295
CTSD	820.751	467.441	497.736	422.041	394.839	404.42	308.897	365.71	364.174	377.412
SPON1	8.21319	12.3435	1.38398	9.61138	4.76937	1.97372	1.67043	1.01843	1.3216	0.824973
MDK	28.4989	54.1327	48.9382	82.3294	35.8358	23.9816	31.0238	23.9438	20.0354	26.3789
SERPING1	196.493	262.259	176.113	260.398	189.336	182.385	161.609	46.7455	81.0984	87.5481
VEGFB	91.8197	71.568	95.578	73.1826	58.6572	45.3237	42.1964	40.286	44.7093	43.4584
CST6	1.95774	0.312734	2.57959	0.928431	2.33327	6.09959	5.35737	2.69698	4.15268	7.46834
CTSF	46.2005	40.1141	47.6574	54.5082	40.4567	43.4426	27.263	21.9863	25.5888	29.9638
MMP27	1.6804	0.962207	1.35672	1.20854	1.27625	0.749928	0.964268	0.225284	0.427899	0.0744236
PDGFD	7.44068	32.3498	18.8035	34.0357	25.5529	8.64476	21.1303	7.16378	8.64727	4.64425
VWA5A	3.768	2.35894	1.67379	2.23554	2.86232	1.21431	1.24563	0.714135	1.27851	0.889473
ADAMTS15	0.70229	0.970207	0.334214	1.19004	0.794826	0.0330425	0.16967	0.18198	0.141402	0.0860781
WNT5B	52.8767	18.3666	33.7722	16.472	21.7844	89.164	57.1066	95.2609	88.4682	90.8782
NTF3	4.49384	3.03506	4.17246	1.17526	4.90624	9.62645	3.0978	17.07	8.77906	12.7378
VWF	0.0996636	0.041896	0.102103	0.0621895	0.138056	0.0318367	0.0478474	0.01594	0.0397373	0.0263292
CLEC2B	57.8809	19.0316	18.5628	24.5756	19.6666	61.5647	55.0785	67.9733	59.3536	26.444
MGP	0.362812	6.88232	1.52913	12.5459	4.89792	0.570902	0.299622	0.136114	0.523525	0.188856
LUM	256.694	231.605	494.911	453.756	533.9	112.797	238.115	242.268	203.004	92.9048
DCN	532.068	682.953	725.647	1104.33	795.538	268.36	478.029	133.101	317.72	161.889
IGF1	0.33645	2.26296	0.444852	0.61525	0.219839	0.0358255	0.0777718	0.00597901	0.0255519	0
FGF9	0.434938	3.91325	4.88303	5.22736	4.0707	1.18533	0.264492	0.404284	0.287958	0.133557
TNFSF13B	0.590122	0.7278	0.311859	0.823109	0.689527	0.166794	0.36062	0.15823	0.25358	0.313632
F7	0.0579129	0.0433647	0.484153	0.286087	0.222882	0.0439371	0.044022	0.0219984	0.0391718	0.0799399
MMP14	311.563	420.763	370.786	501.31	276.868	219.272	228.545	278.754	168.482	191.792
BMP4	0.782549	0.466977	3.06175	0.586529	0.321605	0.0909886	0.56522	0.109335	0.321236	0.198655
LTBP2	117.035	120.693	72.2726	52.1153	78.9727	199.062	124.25	183.846	147.614	153.165
SERPINA3	0.0882474	1.85021	0.616627	0.581251	0.233721	0.0892681	0	0	0	0
GLDN	1.80452	0.928664	2.98977	4.78336	3.7507	0.545734	0.655204	0.0942199	0.110731	0.121391
ANXA2	1921.17	1295.88	1436.9	1251.47	1541.96	1941.71	1977.37	1870.02	2206.3	1926.18
CILP	0.0163294	0.269002	0.179303	0.1452	0.0891995	0.00825916	0.00827512	0.0165407	0	0.00819647
SEMA7A	5.70209	14.742	8.87537	13.3831	9.35087	13.0586	12.6336	33.7821	14.2864	39.8834
CSPG4	25.6318	5.61668	5.58219	4.97254	7.5674	15.8223	17.9981	18.9423	20.1653	26.9413
MMP2	1119.72	1363.05	1202.87	1281.45	988.134	933.267	747.321	752.207	726.281	700.9
OGFOD1	8.28362	8.7948	9.43521	9.92479	9.38765	10.9084	10.1675	13.0427	11.3468	11.0847
MMP15	3.41246	2.78596	2.02787	1.73085	1.46223	1.61629	1.07575	0.508667	0.901648	1.64412
SERPINF1	287.973	250.789	187.316	212.528	174.769	57.7698	46.9862	45.3964	67.2315	16.8122
TNFSF12	20.4973	11.9292	14.7334	14.1574	11.8384	10.8533	10.6126	8.32537	11.4406	12.1821
MFAP4	173.361	155.434	204.345	179.459	217.84	71.0118	107.357	49.9413	111.214	41.1353
TIMP2	869.326	958.086	822.153	828.623	712.704	735.054	720.662	561.793	648.296	691.008
EMILIN2	23.6242	35.3481	26.517	44.9396	32.1659	15.1598	27.5048	13.5134	17.8266	19.9304
LMAN1	51.6977	43.128	44.612	36.4123	58.8043	63.7814	55.2311	66.6861	62.2668	52.5789
ELANE	0.433503	0.611018	0.330909	0.655043	0.40522	0.154771	0.129225	0.0774904	0.248372	0
GDF15	17.5586	43.9125	27.6308	66.1275	16.3069	19.0318	12.373	14.9682	8.77996	12.8759
MEGF8	9.23065	9.00798	8.01121	8.57076	8.25816	7.24466	6.74184	6.34162	6.63798	6.23689
FLT3LG	15.2272	13.2924	18.5822	16.7969	17.5582	7.98393	12.9081	5.87494	10.1378	6.84287
IL11	1.81304	0.914792	0.875709	0.866744	1.37471	2.02136	1.36335	3.49528	1.37137	3.36619
BMP2	1.44505	0.763794	2.08211	1.09177	0.79228	0.634975	0.530168	0.066233	0.311359	0.452924
CST3	85.6988	97.2459	93.9659	88.666	86.3131	61.7046	66.5648	55.4047	62.3151	66.6263
CTSA	269.278	236.615	173.253	250.799	204.166	157.619	154.22	117.307	144.109	122.275
SULF2	3.75478	20.0591	51.4696	33.0836	20.3992	10.694	6.79299	9.3739	8.80335	3.07406
ADAMTS5	10.3189	20.316	16.9526	36.2526	30.7313	19.0024	13.6158	6.9382	9.03457	9.57783
MMP11	12.0358	15.3838	7.5524	16.3176	5.11138	4.78081	3.2003	4.15384	7.77753	2.74791
LIF	0.0598803	0.143481	0.15541	0.1834	0.130838	0.230177	0.388416	1.83785	0.174971	0.82956
C1QTNF6	5.80351	7.94294	6.3491	14.4364	7.79223	2.93532	3.17794	5.57214	4.16729	2.27106
PDGFB	0.612732	0.189641	0.0611636	0.520622	0.0608553	0	0	0.0372396	0.0132623	0.0246046
SCUBE1	0.0473296	0.00945066	0	0.00467612	0.00470068	0.0239385	0	0.361962	0.0563433	0.147292
FBLN1	168.99	347.869	288.176	360.624	239.19	63.3381	195.407	41.2598	137.539	52.9798
EGFL6	1.08865	7.868	5.56817	7.00555	4.93729	0.487277	0.829972	0.0780701	0.938364	0
SRPX2	10.6342	4.39098	2.86529	3.09095	6.44645	15.6118	9.63973	8.13978	8.38703	7.99351
CHRDL1	0.0910568	0.522733	0.658981	0.53978	0.180872	0.0690825	0.23072	0.0576469	0.018477	0.171395
FGF13	0.457898	0.40826	0.158045	0.306101	0.479663	0.104852	0.320937	0.0576894	0.186139	0.102913
PLXNB3	4.21646	3.00483	1.44772	1.93567	1.3935	3.3313	4.96976	3.19959	3.72527	5.10132
HCFC1	8.85297	8.30943	7.33821	8.15065	8.21939	8.96858	9.39088	9.50452	9.14002	8.98964
PLXNA3	9.83127	8.77753	7.87009	7.90317	7.96371	10.6755	11.8836	10.4936	11.6056	13.6334

## Sheet: Wnt beta-Catenin Myc Signaling 
Geneid	Ctrl1.bam	Ctrl2.bam	Ctrl3.bam	Ctrl4.bam	Ctrl5.bam	RIM1.bam	RIM2.bam	RIM3.bam	RIM4.bam	RIM5.bam
WNT4	0.0116833	0.956486	11.3825	3.87267	0.916685	0.0590921	0.118413	0.0828413	0	0.146609
CTNNB1	54.6705	51.4524	48.6128	50.2524	50.1036	62.5294	59.6958	61.4753	62.0493	71.9259
PPP2CA	22.715	19.7546	19.7089	21.6215	21.6745	24.3403	23.5692	26.5411	24.3136	28.0566
ACTB	3269.37	3319.18	3505.61	3127.04	3033.52	3906.9	4587.18	5742.08	5198.43	6145.22
WNT2	3.96146	5.34746	7.52471	3.0052	8.31069	2.13438	4.23436	1.41267	2.17287	1.00176
WNT16	0.163337	0	0.0141778	0.0140327	0.0705318	0.969806	0.359882	0	0.899208	0.135455
FZD6	7.10595	8.32573	9.74051	6.9319	5.35109	8.42351	10.5755	26.3418	13.3138	15.7335
MYC	15.8225	14.9211	14.4012	16.4232	14.7362	21.6002	22.0267	19.8366	20.9047	15.4308
CCN4	13.5014	5.74767	6.11223	3.56537	6.61815	16.1649	16.6579	33.9481	18.9278	9.84145
CCND1	137.027	139.52	124.274	99.3975	68.402	167.67	164.701	154.379	121.876	294.43
FZD4	1.38067	6.57897	4.44158	5.57419	2.58358	1.21572	2.86866	1.38265	0.879541	1.35454
WNT5B	52.8767	18.3666	33.7722	16.472	21.7844	89.164	57.1066	95.2609	88.4682	90.8782
GAPDH	2688.57	1687.98	1655.26	1720.73	1932.95	2113.47	2253.3	2508.73	2491.36	2596.86
DAAM1	2.73208	3.61086	2.35211	2.63353	2.63959	5.07995	4.28445	3.12427	4.37155	2.80165
DVL2	22.5903	18.5045	17.4252	20.212	21.512	14.0498	13.7626	12.0579	11.8084	11.304
CSNK1D	26.8109	23.8158	23.3388	23.6339	23.416	25.7224	28.7833	25.4229	28.9015	27.6211
RPL13A	1067.21	1154.12	1547.03	1451.29	1361.12	914.919	973.242	952.345	990.275	835.525
EP300	11.8605	9.91964	10.047	9.81633	10.6939	9.62322	9.32872	8.24554	8.87525	7.59137
PORCN	7.2901	6.27025	8.0524	6.90657	7.19631	4.99486	6.09538	4.49585	5.5599	6.37162
HPRT1	13.7749	8.56016	9.18893	11.1962	11.4035	17.2286	15.5273	20.0628	16.436	16.6642
